# Supplementary material for: catena-Poly[[[tetra­aqua­cobalt(II)]-μ-4,4′-bipyridine-κ2 N:N′] 2-[4-(2-carboxyl­ato­eth­yl)phen­oxy]acetate]
Source: Acta Crystallogr Sect E Struct Rep Online. 2009 Jun 13;65(Pt 7):m764–5. doi: 10.1107/S1600536809021552 (PMC2969250; doi:10.1107/S1600536809021552)
Supplement: Supplementary file 1 [file e-65-0m764-sup1.cif]

##############################################################################
###                                                                        ###
###        Electronic paper (Acta Crystallographica Section E)             ###
###                                                                        ###
##############################################################################
#                                                                            #
# This CIF contains the data in a paper accepted for publication in Acta     #
# Crystallographica Section E. It conforms to the requirements of Notes      #
# for Authors for Section E, and has been peer reviewed under the auspices   #
# of the IUCr Commission on Journals.                                        #
#                                                                            #
# Full details of the Crystallographic Information File format               #
# are given in the paper "The Crystallographic Information File (CIF):       #
# a New Standard Archive File for Crystallography" by S. R. Hall, F. H.      #
# Allen and I. D. Brown [Acta Cryst. (1991), A47, 655-685].                  #
#                                                                            #
# The current version of the core CIF dictionary is obtainable from          #
# ftp://ftp.iucr.org/pub/cif_core.dic. The current version number is 2.4.    #
#                                                                            #
# Software is freely available for graphical display of the structure(s) in  #
# this CIF.  For information consult the CIF home page http://www.iucr.org/  #
# cif/home.html                                                              #
#                                                                            #
# This file may be used for bona fide research purposes within the           #
# scientific community so long as proper attribution is given to the journal # 
# article from which it was obtained.                                        #
#                                                                            #
##############################################################################
                                             
data_global
_audit_creation_method     'form.cif (version 2.0)'
_journal_data_validation_number     ?
_journal_date_recd_electronic     2009-05-31
_journal_date_accepted     2009-06-06
_journal_name_full     'Acta Crystallographica, Section E'
_journal_year     2009
_journal_volume     65
_journal_issue      7
_journal_page_first     m764
_journal_page_last     m765
_journal_paper_category     QM
_journal_coeditor_code     LH2836
_publ_contact_author_name     'Chong-Bo Liu'
_publ_contact_author_address
;
College of Environmental and Chemical Engineering
Nanchang Hangkong University
Nanchang 330063
People's Republic of China
;
_publ_contact_author_email     cbliu2002@163.com
_publ_contact_author_fax     86-791-8305786
_publ_contact_author_phone     86-791-8305786
_publ_section_title
;\
<i>catena</i>-Poly[[[tetraaquacobalt(II)]-\m-4,4'-bipyridine-\k^2^<i>N</i>:\
<i>N</i>'] 2-[4-(2-carboxylatoethyl)phenoxy]acetate]
;
loop_
    _publ_author_name
    _publ_author_footnote
    _publ_author_address
    'Xi-Fang Wang' ?
;
College of Environmental and Chemical Engineering
Nanchang Hangkong University
Nanchang 330063
People's Republic of China
;
    'Chong-Bo Liu' ?
;
College of Environmental and Chemical Engineering
Nanchang Hangkong University
Nanchang 330063
People's Republic of China
;
    'De-He Huang' ?
;
College of Environmental and Chemical Engineering
Nanchang Hangkong University
Nanchang 330063
People's Republic of China
;
    'Zhi-Qiang Xiong' ?
;
Instrumental Analysis Center
Nanchang Hangkong University
Nanchang 330063
People's Republic of China
;
data_I
_audit_creation_method     SHELXL-97
_chemical_name_systematic
;
<i>catena</i>-Poly[[[tetraaquacobalt(II)]-\m-4,4'-bipyridine-
\k^2^<i>N</i>:<i>N</i>'] 2-[4-(2-carboxylatoethyl)phenoxy]acetate]
;
_chemical_name_common     ?
_chemical_formula_moiety     'C10 H16 Co N2 O4 +, C11 H10 O5 -'
_chemical_formula_sum     'C21 H26 Co N2 O9'
_chemical_formula_iupac     '[Co (C10 H8 N2) (H2 O)4] (C11 H10 O5)'
_chemical_formula_weight     509.37
_chemical_melting_point     ?
_symmetry_cell_setting     Triclinic
_symmetry_space_group_name_H-M     'P -1'
_symmetry_space_group_name_Hall     '-P 1'
loop_
    _symmetry_equiv_pos_as_xyz
    'x, y, z'
    '-x, -y, -z'
_cell_length_a     7.1311(10)
_cell_length_b     7.6319(10)
_cell_length_c     10.4978(14)
_cell_angle_alpha     91.9300(10)
_cell_angle_beta     101.8320(10)
_cell_angle_gamma     94.0020(10)
_cell_volume     557.15(13)
_cell_formula_units_Z     1
_cell_measurement_reflns_used     3868
_cell_measurement_theta_min     2.68
_cell_measurement_theta_max     28.22
_cell_measurement_temperature     291(2)
_exptl_crystal_description     block
_exptl_crystal_colour     red
_exptl_crystal_size_max     0.50
_exptl_crystal_size_mid     0.41
_exptl_crystal_size_min     0.21
_exptl_crystal_density_diffrn     1.518
_exptl_crystal_density_meas     ?
_exptl_crystal_density_method     'not measured'
_exptl_crystal_F_000     265
_exptl_absorpt_coefficient_mu     0.826
_exptl_absorpt_correction_type     multi-scan
_exptl_absorpt_process_details     '(SADABS; Sheldrick, 1996)'
_exptl_absorpt_correction_T_min     0.6739
_exptl_absorpt_correction_T_max     0.8451
_exptl_special_details
;
;
_diffrn_ambient_temperature     291(2)
_diffrn_radiation_type     MoK\a
_diffrn_radiation_wavelength     0.71073
_diffrn_radiation_source     'fine-focus sealed tube'
_diffrn_radiation_monochromator     graphite
_diffrn_measurement_device_type     'Bruker SMART CCD'
_diffrn_measurement_method     '\f and \w'
_diffrn_detector_area_resol_mean     ?
_diffrn_reflns_number     4108
_diffrn_reflns_av_R_equivalents     0.0111
_diffrn_reflns_av_sigmaI/netI     0.0144
_diffrn_reflns_theta_min     2.68
_diffrn_reflns_theta_max     25.50
_diffrn_reflns_theta_full     25.50
_diffrn_measured_fraction_theta_max     0.984
_diffrn_measured_fraction_theta_full     0.984
_diffrn_reflns_limit_h_min     -8
_diffrn_reflns_limit_h_max     8
_diffrn_reflns_limit_k_min     -9
_diffrn_reflns_limit_k_max     9
_diffrn_reflns_limit_l_min     -12
_diffrn_reflns_limit_l_max     12
_diffrn_standards_number     ?
_diffrn_standards_interval_count     ?
_diffrn_standards_interval_time     ?
_diffrn_standards_decay_%     ?
_refine_special_details
;
Refinement of <i>F</i>^2^ against ALL reflections. The weighted <i>R</i>-factor
<i>wR</i> and goodness of fit <i>S</i> are based on <i>F</i>^2^, conventional
<i>R</i>-factors <i>R</i> are based on <i>F</i>, with <i>F</i> set to zero for
negative <i>F</i>^2^. The threshold expression of <i>F</i>^2^ >
\s(<i>F</i>^2^) is used only for calculating <i>R</i>-factors(gt) <i>etc</i>.
and is not relevant to the choice of reflections for refinement.
<i>R</i>-factors based on <i>F</i>^2^ are statistically about twice as large
as those based on <i>F</i>, and <i>R</i>- factors based on ALL data will be
even larger.
;
_reflns_number_total     2036
_reflns_number_gt     2008
_reflns_threshold_expression     I>2\s(I)
_refine_ls_structure_factor_coef     Fsqd
_refine_ls_matrix_type     full
_refine_ls_R_factor_all     0.0358
_refine_ls_R_factor_gt     0.0355
_refine_ls_wR_factor_gt     0.0852
_refine_ls_wR_factor_ref     0.0854
_refine_ls_goodness_of_fit_ref     1.061
_refine_ls_restrained_S_all     1.035
_refine_ls_number_reflns     2036
_refine_ls_number_parameters     176
_refine_ls_number_restraints     364
_refine_ls_hydrogen_treatment     constr
_refine_ls_weighting_scheme     calc
_refine_ls_weighting_details
         'calc w=1/[\s^2^(Fo^2^)+(0.0304P)^2^+0.7695P] where P=(Fo^2^+2Fc^2^)/3'
_atom_sites_solution_hydrogens     geom
_atom_sites_solution_primary     direct
_atom_sites_solution_secondary     difmap
_refine_ls_shift/su_max     0.000
_refine_ls_shift/su_mean     0.000
_refine_diff_density_max     0.613
_refine_diff_density_min     -0.626
_refine_ls_extinction_method     none
_refine_ls_extinction_coef     ?
loop_
    _atom_type_symbol
    _atom_type_description
    _atom_type_scat_dispersion_real
    _atom_type_scat_dispersion_imag
    _atom_type_scat_source
    'C' 'C' 0.0033 0.0016
                         'International Tables Vol C Tables 4.2.6.8 and 6.1.1.4'
    'H' 'H' 0.0000 0.0000
                         'International Tables Vol C Tables 4.2.6.8 and 6.1.1.4'
    'N' 'N' 0.0061 0.0033
                         'International Tables Vol C Tables 4.2.6.8 and 6.1.1.4'
    'O' 'O' 0.0106 0.0060
                         'International Tables Vol C Tables 4.2.6.8 and 6.1.1.4'
    'Co' 'Co' 0.3494 0.9721
                         'International Tables Vol C Tables 4.2.6.8 and 6.1.1.4'
_computing_data_collection     'SMART (Bruker, 1998)'
_computing_cell_refinement     'SAINT (Bruker, 1998)'
_computing_data_reduction     'SAINT (Bruker, 1998)'
_computing_structure_solution     'SHELXS97 (Sheldrick, 2008)'
_computing_structure_refinement     'SHELXL97 (Sheldrick, 2008)'
_computing_molecular_graphics     'SHELXTL (Sheldrick, 2008)'
_computing_publication_material     'SHELXTL (Sheldrick, 2008)'
loop_
    _atom_site_type_symbol
    _atom_site_label
    _atom_site_fract_x
    _atom_site_fract_y
    _atom_site_fract_z
    _atom_site_U_iso_or_equiv
    _atom_site_adp_type
    _atom_site_calc_flag
    _atom_site_refinement_flags
    _atom_site_occupancy
    _atom_site_disorder_assembly
    _atom_site_disorder_group
    O O3 0.7094(13) 0.448(3) 0.8766(14) 0.0419(15) Uani d PDU 0.50 A 2
    O O4 0.522(2) 0.2444(14) 0.9494(9) 0.0368(16) Uani d PDU 0.50 A 2
    C C8 0.3511(11) 0.4124(10) 0.6667(8) 0.0635(11) Uani d PDU 0.50 A 2
    H H8A 0.4539 0.4806 0.6385 0.076 Uiso calc PR 0.50 A 2
    H H8B 0.3700 0.2890 0.6533 0.076 Uiso calc PR 0.50 A 2
    C C6 0.5492(16) 0.370(3) 0.879(3) 0.0363(9) Uani d PDU 0.50 A 2
    C C7 0.3670(11) 0.4520(12) 0.8095(7) 0.0522(14) Uani d PDU 0.50 A 2
    H H7A 0.2547 0.4010 0.8376 0.063 Uiso calc PR 0.50 A 2
    H H7B 0.3781 0.5780 0.8285 0.063 Uiso calc PR 0.50 A 2
    C C9 0.1644(19) 0.451(2) 0.5829(11) 0.0583(13) Uani d PDU 0.50 A 2
    C C10 0.1182(18) 0.3869(16) 0.4541(10) 0.0612(15) Uani d PDU 0.50 . 2
    H H10 0.1933 0.3074 0.4232 0.073 Uiso calc PR 0.50 . 2
    C C11 0.0411(14) 0.5566(15) 0.6274(14) 0.0575(17) Uani d PDU 0.50 . 2
    H H11 0.0658 0.5913 0.7154 0.069 Uiso calc PR 0.50 . 2
    O O3' 0.7312(13) 0.450(3) 0.9043(14) 0.0419(15) Uani d PDU 0.50 B 1
    O O4' 0.513(2) 0.2290(14) 0.9156(9) 0.0368(16) Uani d PDU 0.50 B 1
    C C6' 0.5648(17) 0.374(3) 0.876(3) 0.0363(9) Uani d PDU 0.50 B 1
    C C7' 0.4168(11) 0.4553(12) 0.7713(8) 0.0522(14) Uani d PDU 0.50 B 1
    H H7'1 0.3503 0.5373 0.8153 0.063 Uiso calc PR 0.50 B 1
    H H7'2 0.4868 0.5234 0.7173 0.063 Uiso calc PR 0.50 B 1
    O O5 0.2825(7) 0.3461(6) 0.6915(5) 0.0635(11) Uani d PDU 0.50 B 1
    C C9' 0.1435(18) 0.435(2) 0.5964(11) 0.0583(13) Uani d PDU 0.50 B 1
    C C10' 0.1492(18) 0.4241(16) 0.4648(9) 0.0612(15) Uani d PDU 0.50 . 1
    H H10' 0.2554 0.3795 0.4403 0.073 Uiso calc PR 0.50 . 1
    C C11' -0.0013(14) 0.5223(14) 0.6328(14) 0.0575(17) Uani d PDU 0.50 . 1
    H H11' -0.0012 0.5453 0.7204 0.069 Uiso calc PR 0.50 . 1
    Co Co1 0.0000 0.0000 0.0000 0.02210(13) Uani d S 1 . .
    O O1 0.0283(2) 0.2722(2) -0.01206(18) 0.0396(4) Uani d . 1 . .
    H H1W -0.0701 0.3243 -0.0349 0.059 Uiso d R 1 . .
    H H2W 0.1207 0.3397 0.0241 0.059 Uiso d R 1 . .
    O O2 0.2400(2) -0.0305(2) -0.08486(16) 0.0338(4) Uani d . 1 . .
    H H3W 0.3136 0.0561 -0.0905 0.051 Uiso d R 1 . .
    H H4W 0.2965 -0.1087 -0.0441 0.051 Uiso d R 1 . .
    N N1 0.1824(3) 0.0139(3) 0.19142(17) 0.0288(4) Uani d . 1 . .
    C C1 0.3560(3) 0.1002(3) 0.2175(2) 0.0341(5) Uani d . 1 . .
    H H1 0.3934 0.1655 0.1524 0.041 Uiso calc R 1 . .
    C C2 0.4835(3) 0.0981(3) 0.3358(2) 0.0356(6) Uani d . 1 . .
    H H2 0.6033 0.1601 0.3483 0.043 Uiso calc R 1 . .
    C C3 0.4332(3) 0.0036(3) 0.4357(2) 0.0285(5) Uani d . 1 . .
    C C4 0.2514(4) -0.0850(5) 0.4090(3) 0.0557(9) Uani d . 1 . .
    H H4 0.2096 -0.1502 0.4726 0.067 Uiso calc R 1 . .
    C C5 0.1325(4) -0.0761(4) 0.2877(3) 0.0532(8) Uani d . 1 . .
    H H5 0.0114 -0.1361 0.2725 0.064 Uiso calc R 1 . .
loop_
    _atom_site_aniso_label
    _atom_site_aniso_U_11
    _atom_site_aniso_U_22
    _atom_site_aniso_U_33
    _atom_site_aniso_U_12
    _atom_site_aniso_U_13
    _atom_site_aniso_U_23
    O3 0.0288(17) 0.0355(10) 0.050(5) -0.0043(18) -0.0169(18) 0.009(3)
    O4 0.0306(14) 0.0374(17) 0.038(4) 0.0015(14) -0.005(3) 0.010(3)
    C8 0.053(2) 0.056(2) 0.067(2) 0.0142(17) -0.0250(18) 0.0040(18)
    C6 0.0301(17) 0.0288(13) 0.0428(15) 0.0016(14) -0.0095(18) 0.0037(10)
    C7 0.044(3) 0.0434(16) 0.059(3) 0.006(2) -0.016(2) 0.011(2)
    C9 0.044(2) 0.058(2) 0.065(2) 0.0198(19) -0.0110(16) -0.0018(17)
    C10 0.042(3) 0.063(3) 0.072(2) 0.020(3) -0.0052(19) -0.016(2)
    C11 0.047(3) 0.063(3) 0.059(2) 0.010(3) 0.001(2) -0.001(2)
    O3' 0.0288(17) 0.0355(10) 0.050(5) -0.0043(18) -0.0169(18) 0.009(3)
    O4' 0.0306(14) 0.0374(17) 0.038(4) 0.0015(14) -0.005(3) 0.010(3)
    C6' 0.0301(17) 0.0288(13) 0.0428(15) 0.0016(14) -0.0095(18) 0.0037(10)
    C7' 0.044(3) 0.0434(16) 0.059(3) 0.006(2) -0.016(2) 0.011(2)
    O5 0.053(2) 0.056(2) 0.067(2) 0.0142(17) -0.0250(18) 0.0040(18)
    C9' 0.044(2) 0.058(2) 0.065(2) 0.0198(19) -0.0110(16) -0.0018(17)
    C10' 0.042(3) 0.063(3) 0.072(2) 0.020(3) -0.0052(19) -0.016(2)
    C11' 0.047(3) 0.063(3) 0.059(2) 0.010(3) 0.001(2) -0.001(2)
    Co1 0.0185(2) 0.0246(2) 0.0200(2) 0.00069(15) -0.00368(15) 0.00413(15)
    O1 0.0309(9) 0.0260(8) 0.0538(11) -0.0002(7) -0.0092(8) 0.0043(8)
    O2 0.0249(8) 0.0398(9) 0.0356(9) 0.0033(7) 0.0029(7) 0.0085(7)
    N1 0.0246(9) 0.0354(10) 0.0226(9) 0.0004(8) -0.0041(7) 0.0048(8)
    C1 0.0307(12) 0.0427(14) 0.0248(11) -0.0057(10) -0.0024(9) 0.0090(10)
    C2 0.0279(12) 0.0450(14) 0.0281(12) -0.0084(10) -0.0052(9) 0.0073(10)
    C3 0.0280(11) 0.0307(11) 0.0229(11) 0.0029(9) -0.0044(9) 0.0025(9)
    C4 0.0417(15) 0.084(2) 0.0310(14) -0.0249(15) -0.0109(11) 0.0275(14)
    C5 0.0352(14) 0.079(2) 0.0348(14) -0.0234(14) -0.0105(11) 0.0218(14)
_geom_special_details
;
All e.s.d.'s (except the e.s.d. in the dihedral angle between two l.s. planes)
are estimated using the full covariance matrix. The cell e.s.d.'s are taken
into account individually in the estimation of e.s.d.'s in distances, angles
and torsion angles; correlations between e.s.d.'s in cell parameters are only
used when they are defined by crystal symmetry. An approximate (isotropic)
treatment of cell e.s.d.'s is used for estimating e.s.d.'s involving l.s.
planes.
;
loop_
    _geom_bond_atom_site_label_1
    _geom_bond_atom_site_label_2
    _geom_bond_site_symmetry_2
    _geom_bond_distance
    _geom_bond_publ_flag
    O3 C6 . 1.257(6) ?
    O4 C6 . 1.257(6) ?
    C8 C9 . 1.491(13) ?
    C8 C7 . 1.499(11) ?
    C8 H8A . 0.9700 ?
    C8 H8B . 0.9700 ?
    C6 C7 . 1.540(8) ?
    C7 H7A . 0.9700 ?
    C7 H7B . 0.9700 ?
    C9 C11 . 1.375(6) ?
    C9 C10 . 1.387(7) ?
    C10 C11 2_566 1.379(19) ?
    C10 H10 . 0.9300 ?
    C11 C10 2_566 1.379(19) ?
    C11 H11 . 0.9300 ?
    O3' C6' . 1.258(6) ?
    O4' C6' . 1.255(6) ?
    C6' C7' . 1.537(7) ?
    C7' O5 . 1.352(10) ?
    C7' H7'1 . 0.9700 ?
    C7' H7'2 . 0.9700 ?
    O5 C9' . 1.475(13) ?
    C9' C11' . 1.377(6) ?
    C9' C10' . 1.391(7) ?
    C10' C11' 2_566 1.41(2) ?
    C10' H10' . 0.9300 ?
    C11' C10' 2_566 1.41(2) ?
    C11' H11' . 0.9300 ?
    Co1 O1 2 2.0840(16) ?
    Co1 O1 . 2.0840(16) y
    Co1 O2 2 2.1083(16) ?
    Co1 O2 . 2.1083(16) y
    Co1 N1 . 2.1530(17) y
    Co1 N1 2 2.1531(17) ?
    O1 H1W . 0.8271 ?
    O1 H2W . 0.8245 ?
    O2 H3W . 0.8262 ?
    O2 H4W . 0.8251 ?
    N1 C1 . 1.333(3) ?
    N1 C5 . 1.334(3) ?
    C1 C2 . 1.382(3) ?
    C1 H1 . 0.9300 ?
    C2 C3 . 1.385(3) ?
    C2 H2 . 0.9300 ?
    C3 C4 . 1.390(3) ?
    C3 C3 2_656 1.489(4) ?
    C4 C5 . 1.384(3) ?
    C4 H4 . 0.9300 ?
    C5 H5 . 0.9300 ?
loop_
    _geom_angle_atom_site_label_1
    _geom_angle_atom_site_label_2
    _geom_angle_atom_site_label_3
    _geom_angle_site_symmetry_1
    _geom_angle_site_symmetry_3
    _geom_angle
    _geom_angle_publ_flag
    C9 C8 C7 . . 114.6(7) ?
    C9 C8 H8A . . 108.6 ?
    C7 C8 H8A . . 108.6 ?
    C9 C8 H8B . . 108.6 ?
    C7 C8 H8B . . 108.6 ?
    H8A C8 H8B . . 107.6 ?
    O3 C6 O4 . . 125.4(9) ?
    O3 C6 C7 . . 118.0(7) ?
    O4 C6 C7 . . 115.7(8) ?
    C8 C7 C6 . . 106.0(13) ?
    C8 C7 H7A . . 110.5 ?
    C6 C7 H7A . . 110.5 ?
    C8 C7 H7B . . 110.5 ?
    C6 C7 H7B . . 110.5 ?
    H7A C7 H7B . . 108.7 ?
    C11 C9 C10 . . 118.6(7) ?
    C11 C9 C8 . . 121.7(6) ?
    C10 C9 C8 . . 119.5(5) ?
    C11 C10 C9 2_566 . 119.0(12) ?
    C11 C10 H10 2_566 . 120.5 ?
    C9 C10 H10 . . 120.5 ?
    C9 C11 C10 . 2_566 122.2(12) ?
    C9 C11 H11 . . 118.9 ?
    C10 C11 H11 2_566 . 118.9 ?
    O4' C6' O3' . . 125.8(9) ?
    O4' C6' C7' . . 116.6(7) ?
    O3' C6' C7' . . 117.2(6) ?
    O5 C7' C6' . . 118.2(10) ?
    O5 C7' H7'1 . . 107.8 ?
    C6' C7' H7'1 . . 107.8 ?
    O5 C7' H7'2 . . 107.8 ?
    C6' C7' H7'2 . . 107.8 ?
    H7'1 C7' H7'2 . . 107.1 ?
    C7' O5 C9' . . 114.6(8) ?
    C11' C9' C10' . . 117.9(7) ?
    C11' C9' O5 . . 121.8(6) ?
    C10' C9' O5 . . 120.2(6) ?
    C9' C10' C11' . 2_566 122.8(12) ?
    C9' C10' H10' . . 118.6 ?
    C11' C10' H10' 2_566 . 118.6 ?
    C9' C11' C10' . 2_566 118.8(12) ?
    C9' C11' H11' . . 120.6 ?
    C10' C11' H11' 2_566 . 120.6 ?
    O1 Co1 O1 2 . 180 y
    O1 Co1 O2 2 2 91.66(7) ?
    O1 Co1 O2 . 2 88.34(7) y
    O1 Co1 O2 2 . 88.33(7) ?
    O1 Co1 O2 . . 91.66(7) y
    O2 Co1 O2 2 . 180 y
    O1 Co1 N1 2 . 88.07(7) ?
    O1 Co1 N1 . . 91.93(7) y
    O2 Co1 N1 2 . 89.64(7) ?
    O2 Co1 N1 . . 90.36(7) y
    O1 Co1 N1 2 2 91.93(7) ?
    O1 Co1 N1 . 2 88.07(7) y
    O2 Co1 N1 2 2 90.36(7) ?
    O2 Co1 N1 . 2 89.63(7) y
    N1 Co1 N1 . 2 180 y
    Co1 O1 H1W . . 118.4 ?
    Co1 O1 H2W . . 126.8 ?
    H1W O1 H2W . . 112.0 ?
    Co1 O2 H3W . . 119.7 ?
    Co1 O2 H4W . . 104.4 ?
    H3W O2 H4W . . 112.1 ?
    C1 N1 C5 . . 116.50(19) ?
    C1 N1 Co1 . . 122.27(15) ?
    C5 N1 Co1 . . 121.02(16) ?
    N1 C1 C2 . . 123.7(2) ?
    N1 C1 H1 . . 118.2 ?
    C2 C1 H1 . . 118.2 ?
    C1 C2 C3 . . 120.1(2) ?
    C1 C2 H2 . . 119.9 ?
    C3 C2 H2 . . 119.9 ?
    C2 C3 C4 . . 116.2(2) ?
    C2 C3 C3 . 2_656 121.9(3) ?
    C4 C3 C3 . 2_656 121.9(3) ?
    C5 C4 C3 . . 120.0(2) ?
    C5 C4 H4 . . 120.0 ?
    C3 C4 H4 . . 120.0 ?
    N1 C5 C4 . . 123.5(2) ?
    N1 C5 H5 . . 118.2 ?
    C4 C5 H5 . . 118.2 ?
loop_
    _geom_torsion_atom_site_label_1
    _geom_torsion_atom_site_label_2
    _geom_torsion_atom_site_label_3
    _geom_torsion_atom_site_label_4
    _geom_torsion_site_symmetry_1
    _geom_torsion_site_symmetry_2
    _geom_torsion_site_symmetry_3
    _geom_torsion_site_symmetry_4
    _geom_torsion
    _geom_torsion_publ_flag
    C9 C8 C7 C6 . . . . 168.9(10) ?
    O3 C6 C7 C8 . . . . 76(3) ?
    O4 C6 C7 C8 . . . . -114(2) ?
    C7 C8 C9 C11 . . . . 17.1(18) ?
    C7 C8 C9 C10 . . . . -167.0(13) ?
    C11 C9 C10 C11 . . . 2_566 5(2) ?
    C8 C9 C10 C11 . . . 2_566 -170.8(13) ?
    C10 C9 C11 C10 . . . 2_566 -5(2) ?
    C8 C9 C11 C10 . . . 2_566 170.5(13) ?
    O4' C6' C7' O5 . . . . -27(3) ?
    O3' C6' C7' O5 . . . . 146(2) ?
    C6' C7' O5 C9' . . . . 178.6(13) ?
    C7' O5 C9' C11' . . . . -74.6(15) ?
    C7' O5 C9' C10' . . . . 109.2(15) ?
    C11' C9' C10' C11' . . . 2_566 -8(2) ?
    O5 C9' C10' C11' . . . 2_566 168.0(12) ?
    C10' C9' C11' C10' . . . 2_566 8(2) ?
    O5 C9' C11' C10' . . . 2_566 -168.3(12) ?
    O1 Co1 N1 C1 2 . . . 128.1(2) ?
    O1 Co1 N1 C1 . . . . -51.9(2) ?
    O2 Co1 N1 C1 2 . . . -140.20(19) ?
    O2 Co1 N1 C1 . . . . 39.80(19) ?
    N1 Co1 N1 C1 2 . . . 66(3) ?
    O1 Co1 N1 C5 2 . . . -46.4(2) ?
    O1 Co1 N1 C5 . . . . 133.6(2) ?
    O2 Co1 N1 C5 2 . . . 45.3(2) ?
    O2 Co1 N1 C5 . . . . -134.7(2) ?
    N1 Co1 N1 C5 2 . . . -109(3) ?
    C5 N1 C1 C2 . . . . 1.0(4) ?
    Co1 N1 C1 C2 . . . . -173.7(2) ?
    N1 C1 C2 C3 . . . . -0.5(4) ?
    C1 C2 C3 C4 . . . . -0.2(4) ?
    C1 C2 C3 C3 . . . 2_656 179.5(3) ?
    C2 C3 C4 C5 . . . . 0.3(5) ?
    C3 C3 C4 C5 2_656 . . . -179.4(3) ?
    C1 N1 C5 C4 . . . . -0.9(5) ?
    Co1 N1 C5 C4 . . . . 173.9(3) ?
    C3 C4 C5 N1 . . . . 0.3(6) ?
loop_
    _geom_hbond_atom_site_label_D
    _geom_hbond_atom_site_label_H
    _geom_hbond_atom_site_label_A
    _geom_hbond_site_symmetry_A
    _geom_hbond_distance_DH
    _geom_hbond_distance_HA
    _geom_hbond_distance_DA
    _geom_hbond_angle_DHA
    O2 H4W O4' 2_656 0.83 2.00 2.796(10) 161.1
    O2 H4W O4 2_656 0.83 1.86 2.667(10) 165.4
    O2 H3W O4 1_554 0.83 1.96 2.765(14) 162.8
    O2 H3W O4' 1_554 0.83 1.86 2.678(14) 169.6
    O1 H2W O3 2_666 0.82 2.07 2.868(16) 163.7
    O1 H2W O3' 2_666 0.82 1.90 2.691(16) 160.6
    O1 H1W O3 1_454 0.83 1.97 2.789(13) 168.6
    O1 H1W O3' 1_454 0.83 1.79 2.612(14) 173.6
