# Supplementary material for: catena-Poly[[[tetra­aqua­cobalt(II)]-μ-4,4′-bipyridine-κ2 N:N′] 2-[4-(2-carboxyl­ato­eth­yl)phen­oxy]acetate]
Source: Acta Crystallogr Sect E Struct Rep Online. 2009 Jun 13;65(Pt 7):m764–5. doi: 10.1107/S1600536809021552 (PMC2969250; doi:10.1107/S1600536809021552)
Supplement: Supplementary file 2 [file e-65-0m764-Isup2.hkl]

# 
# h,k,l, Fc-squared, Fo-squared, sigma(Fo-squared) and status flag 
# 
data_I
_shelx_title ' B in P-1' 
_shelx_refln_list_code          4 
_shelx_F_calc_maximum       92.06 
_exptl_crystal_F_000       265.00 
_reflns_d_resolution_high  0.8255 
 
loop_ 
 _symmetry_equiv_pos_as_xyz 
 'x, y, z' 
 '-x, -y, -z' 
 
_cell_length_a     7.1311 
_cell_length_b     7.6319 
_cell_length_c    10.4978 
_cell_angle_alpha  91.930 
_cell_angle_beta  101.832 
_cell_angle_gamma  94.002 
 
_shelx_F_squared_multiplier     1.000 
 
loop_ 
 _refln_index_h 
 _refln_index_k 
 _refln_index_l 
 _refln_F_squared_calc 
 _refln_F_squared_meas 
 _refln_F_squared_sigma 
 _refln_observed_status 
   1   0   0       86.16       90.28      0.94 o 
   2   0   0      553.69      548.19      4.83 o 
   3   0   0       98.36       80.06      0.83 o 
   4   0   0     1113.31     1123.59      9.53 o 
   5   0   0      182.34      181.64      2.39 o 
   6   0   0      203.72      201.73      2.75 o 
   7   0   0      163.98      147.81      2.44 o 
   8   0   0      124.37      130.40      3.30 o 
  -8   1   0      106.78       99.50      2.10 o 
  -7   1   0       13.76       14.99      0.77 o 
  -6   1   0      231.80      218.65      4.69 o 
  -5   1   0      115.93      111.70      1.75 o 
  -4   1   0      971.35      966.78     10.40 o 
  -3   1   0       33.46       28.75      1.11 o 
  -2   1   0      156.07      174.77      1.43 o 
  -1   1   0      231.11      217.47      1.64 o 
   0   1   0      792.79      781.88      6.75 o 
   1   1   0       23.70       16.56      0.27 o 
   2   1   0       40.72       46.92      0.73 o 
   3   1   0       44.14       56.98      0.85 o 
   4   1   0      158.59      147.09      1.68 o 
   5   1   0      543.24      553.43      5.53 o 
   6   1   0        8.73        8.56      0.56 o 
   7   1   0        0.44        1.80      0.41 o 
   8   1   0       46.15       49.67      1.49 o 
  -8   2   0       14.01       25.31      1.19 o 
  -7   2   0      282.33      279.58      3.70 o 
  -6   2   0       42.74       45.72      1.43 o 
  -5   2   0      537.11      540.89      5.45 o 
  -4   2   0       89.24       83.32      0.99 o 
  -3   2   0      322.22      300.85      3.41 o 
  -2   2   0     1246.99     1365.64     15.20 o 
  -1   2   0        0.94        5.11      0.31 o 
   0   2   0     6040.73     5845.80     44.44 o 
   1   2   0     1698.17     1739.40     11.83 o 
   2   2   0       42.21       32.19      0.60 o 
   3   2   0       25.65       14.33      0.49 o 
   4   2   0      110.42      107.87      1.27 o 
   5   2   0      197.71      178.82      2.45 o 
   6   2   0       24.29       28.52      0.96 o 
   7   2   0       43.71       39.18      1.21 o 
   8   2   0       78.73       69.92      2.17 o 
  -8   3   0        1.18        2.28      0.48 o 
  -7   3   0      145.84      142.69      2.45 o 
  -6   3   0        6.29        5.18      0.49 o 
  -5   3   0        3.81        6.13      0.57 o 
  -4   3   0       66.42       69.37      0.96 o 
  -3   3   0      413.25      407.40      3.24 o 
  -2   3   0       11.28       16.80      0.43 o 
  -1   3   0      418.88      397.37      4.13 o 
   0   3   0     1129.86     1236.21     15.67 o 
   1   3   0      832.76      807.12      6.56 o 
   2   3   0      390.66      424.42      3.31 o 
   3   3   0       17.17       33.26      0.62 o 
   4   3   0      561.04      588.56      5.71 o 
   5   3   0      776.23      743.14      7.19 o 
   6   3   0       26.59       31.59      1.03 o 
   7   3   0       26.57       30.56      1.12 o 
  -7   4   0      143.71      151.33      2.58 o 
  -6   4   0       99.14      102.71      2.90 o 
  -5   4   0      540.37      541.38      5.57 o 
  -4   4   0      976.34      993.87      7.32 o 
  -3   4   0       88.86       97.54      1.18 o 
  -2   4   0      206.78      187.31      1.76 o 
  -1   4   0      378.67      381.62      3.03 o 
   0   4   0      837.51      868.57     15.37 o 
   1   4   0      651.96      736.35      7.66 o 
   2   4   0      730.22      706.28      5.30 o 
   3   4   0      139.62      132.48      1.50 o 
   4   4   0      189.22      194.50      2.52 o 
   5   4   0      137.22      131.14      2.09 o 
   6   4   0       67.60       65.28      1.52 o 
   7   4   0        4.26        6.56      0.64 o 
  -7   5   0      151.15      146.67      3.93 o 
  -6   5   0       70.86       71.96      2.49 o 
  -5   5   0       23.80       23.94      1.37 o 
  -4   5   0        5.65        7.93      0.96 o 
  -3   5   0      195.04      186.30      1.91 o 
  -2   5   0      100.43      107.83      1.69 o 
  -1   5   0       10.04        6.07      0.40 o 
   0   5   0      296.72      324.74      2.82 o 
   1   5   0      221.00      216.32      2.09 o 
   2   5   0       64.71       71.42      1.59 o 
   3   5   0       65.96       66.98      1.06 o 
   4   5   0      147.68      152.69      1.82 o 
   5   5   0      217.09      209.24      4.09 o 
   6   5   0        0.47        0.41      0.65 o 
  -6   6   0        0.30        0.28      0.54 o 
  -5   6   0       99.03      101.58      2.99 o 
  -4   6   0      185.37      187.12      3.15 o 
  -3   6   0       11.05       10.27      0.58 o 
  -2   6   0       54.35       52.97      1.21 o 
  -1   6   0       88.62       99.61      1.72 o 
   0   6   0        8.20        5.57      0.45 o 
   1   6   0      178.25      181.91      2.52 o 
   2   6   0       11.38        9.14      0.56 o 
   3   6   0      200.07      207.58      2.83 o 
   4   6   0        9.50        9.12      0.59 o 
  -6   7   0       20.16       26.02      1.73 o 
  -5   7   0       84.97       85.12      2.87 o 
  -4   7   0        0.34        1.31      0.37 o 
  -3   7   0      168.35      166.43      2.60 o 
  -2   7   0       44.40       48.01      1.26 o 
  -1   7   0      127.31      127.80      2.72 o 
   0   7   0      206.47      193.53      2.78 o 
   1   7   0      253.15      240.79      3.86 o 
   2   7   0       45.19       53.66      1.36 o 
   3   7   0       54.76       56.24      1.41 o 
   4   7   0      132.86      145.15      3.52 o 
  -4   8   0       72.60       65.60      1.68 o 
  -3   8   0       32.12       33.95      1.19 o 
  -2   8   0      229.71      215.38      4.70 o 
  -1   8   0       13.67        9.95      0.66 o 
   0   8   0      112.03      114.71      2.15 o 
   1   8   0       12.35       10.91      0.71 o 
   2   8   0       79.57       67.63      2.40 o 
   3   8   0        6.68        5.78      0.86 o 
  -2   9   0       27.04       21.17      1.59 o 
  -1   9   0        0.23        0.72      0.82 o 
   0   9   0      101.45      103.56      3.18 o 
   1   9   0        3.64        1.57      0.70 o 
  -1  -9   1      107.60      109.03      2.28 o 
   0  -9   1        9.08        7.40      0.68 o 
   1  -9   1       18.92       17.20      0.92 o 
   2  -9   1        3.34        3.67      0.55 o 
  -3  -8   1       12.56       14.85      0.84 o 
  -2  -8   1       14.56       18.11      0.91 o 
  -1  -8   1      120.11      119.86      2.50 o 
   0  -8   1      146.83      141.06      2.45 o 
   1  -8   1       38.56       36.90      1.20 o 
   2  -8   1       57.04       53.79      1.98 o 
   3  -8   1        0.37        0.39      0.34 o 
   4  -8   1      142.35      151.44      4.26 o 
  -4  -7   1      197.90      198.00      5.31 o 
  -3  -7   1        2.17        1.03      0.37 o 
  -2  -7   1       49.78       44.19      1.26 o 
  -1  -7   1      441.85      451.31      5.09 o 
   0  -7   1       83.74       87.79      1.75 o 
   1  -7   1      192.16      174.23      2.61 o 
   2  -7   1       17.05       18.42      0.87 o 
   3  -7   1      356.48      358.66      6.43 o 
   4  -7   1      111.51      111.59      2.11 o 
   5  -7   1       45.72       46.93      2.07 o 
  -6  -6   1       60.80       58.06      2.22 o 
  -5  -6   1      131.09      127.43      3.19 o 
  -4  -6   1       12.37       12.33      0.69 o 
  -3  -6   1      120.29      124.78      2.31 o 
  -2  -6   1        8.44        8.43      0.66 o 
  -1  -6   1      253.95      277.77      4.22 o 
   0  -6   1      100.16       97.82      1.71 o 
   1  -6   1      347.42      358.61      4.09 o 
   2  -6   1       23.08       21.91      0.80 o 
   3  -6   1        0.47        1.38      0.33 o 
   4  -6   1       52.73       55.58      1.50 o 
   5  -6   1       31.89       31.30      1.64 o 
   6  -6   1        2.22        2.25      0.76 o 
  -6  -5   1       12.00       10.49      0.78 o 
  -5  -5   1      115.65      123.11      2.09 o 
  -4  -5   1      136.36      139.91      1.71 o 
  -3  -5   1        0.51        1.17      0.30 o 
  -2  -5   1       83.01       83.72      1.13 o 
  -1  -5   1      230.01      218.29      2.71 o 
   0  -5   1      137.43      131.61      1.90 o 
   1  -5   1       60.43       63.22      1.81 o 
   2  -5   1       37.02       29.77      0.85 o 
   3  -5   1      142.90      145.03      2.15 o 
   4  -5   1      843.89      815.72     13.06 o 
   5  -5   1       79.63       92.09      2.69 o 
   6  -5   1      120.34      122.34      3.36 o 
   7  -5   1       11.26       14.32      1.33 o 
  -7  -4   1        5.14        7.04      0.64 o 
  -6  -4   1      205.23      208.83      3.35 o 
  -5  -4   1       52.71       55.03      1.28 o 
  -4  -4   1      379.08      378.37      3.30 o 
  -3  -4   1       62.73       70.23      1.32 o 
  -2  -4   1      100.54      106.33      1.23 o 
  -1  -4   1        6.89        3.83      0.41 o 
   0  -4   1     2122.73     2220.56     15.63 o 
   1  -4   1      436.73      446.98      4.44 o 
   2  -4   1       99.25      103.20      1.15 o 
   3  -4   1      257.79      249.33      2.27 o 
   4  -4   1      545.40      585.71      4.65 o 
   5  -4   1       31.36       27.26      0.87 o 
   6  -4   1      119.06      129.50      2.18 o 
   7  -4   1        3.78        1.82      0.43 o 
  -7  -3   1       10.91       15.05      1.40 o 
  -6  -3   1      252.78      213.68      3.65 o 
  -5  -3   1      253.21      248.63      3.10 o 
  -4  -3   1      259.80      256.71      2.37 o 
  -3  -3   1      525.27      525.08      4.06 o 
  -2  -3   1     1540.92     1514.85     10.45 o 
  -1  -3   1     1668.42     1770.65     12.11 o 
   0  -3   1      710.55      701.71      6.30 o 
   1  -3   1      348.20      355.88      3.85 o 
   2  -3   1      360.41      343.84      2.73 o 
   3  -3   1        1.34        1.12      0.17 o 
   4  -3   1     1032.51     1021.03      7.43 o 
   5  -3   1      359.84      362.82      5.52 o 
   6  -3   1      227.71      218.25      2.99 o 
   7  -3   1        9.63        6.51      0.68 o 
   8  -3   1       18.97       17.30      0.95 o 
  -8  -2   1       34.75       45.77      1.44 o 
  -7  -2   1       55.44       48.91      1.36 o 
  -6  -2   1       59.40       56.23      1.35 o 
  -5  -2   1      122.79      119.07      3.94 o 
  -4  -2   1      196.41      185.77      2.32 o 
  -3  -2   1      585.94      579.51      4.31 o 
  -2  -2   1      276.00      308.59      2.43 o 
  -1  -2   1      610.79      583.27      4.16 o 
   0  -2   1      685.34      692.23      9.23 o 
   1  -2   1        6.00        6.24      0.34 o 
   2  -2   1      951.48     1011.81     19.11 o 
   3  -2   1     1050.20      994.02      7.05 o 
   4  -2   1      166.37      174.16      1.70 o 
   5  -2   1       96.93       92.50      1.60 o 
   6  -2   1        4.65        7.86      0.56 o 
   7  -2   1        2.38        2.46      0.54 o 
   8  -2   1       38.95       37.99      1.31 o 
  -8  -1   1       30.88       25.23      1.09 o 
  -7  -1   1       24.86       30.52      1.07 o 
  -6  -1   1      121.57      116.70      1.97 o 
  -5  -1   1      121.93      119.98      3.18 o 
  -4  -1   1       42.68       77.15      1.28 o 
  -3  -1   1     1025.38     1081.27      7.54 o 
  -2  -1   1       69.83       72.99      0.75 o 
  -1  -1   1     8474.25     7165.24    198.80 o 
   0  -1   1      132.67      118.85      2.38 o 
   1  -1   1      394.83      417.85      2.99 o 
   2  -1   1      343.93      362.43      3.30 o 
   3  -1   1        1.40        1.27      0.13 o 
   4  -1   1      524.45      528.11      4.04 o 
   5  -1   1      834.10      801.05      7.51 o 
   6  -1   1      518.76      499.39      5.31 o 
   7  -1   1        2.34        2.45      0.48 o 
   8  -1   1      157.93      163.15      2.81 o 
  -8   0   1       35.75       38.34      1.29 o 
  -7   0   1       84.26       83.55      1.76 o 
  -6   0   1       21.29       15.85      0.70 o 
  -5   0   1      140.00      138.58      2.01 o 
  -4   0   1      614.85      606.44      8.90 o 
  -3   0   1     1243.83     1294.74     15.65 o 
  -2   0   1     1045.80     1061.37      8.94 o 
  -1   0   1      948.33      968.50      8.17 o 
   1   0   1        4.91        7.34      0.41 o 
   2   0   1      340.69      367.30      4.14 o 
   3   0   1      583.58      593.62      4.36 o 
   4   0   1     1859.52     1875.08     12.89 o 
   5   0   1      190.63      187.99      2.47 o 
   6   0   1      284.40      277.22      3.44 o 
   7   0   1        2.58        4.15      0.73 o 
   8   0   1       74.68       69.56      1.73 o 
  -8   1   1      135.31      127.56      2.40 o 
  -7   1   1      153.88      136.37      2.32 o 
  -6   1   1      653.88      666.72      6.69 o 
  -5   1   1       26.55       24.98      0.78 o 
  -4   1   1      325.77      291.46      3.16 o 
  -3   1   1      766.25      742.89      6.60 o 
  -2   1   1      178.30      200.21      1.61 o 
  -1   1   1     5110.54     4413.00     57.47 o 
   0   1   1     2068.15     2132.23     25.45 o 
   1   1   1      909.82      929.67      7.35 o 
   2   1   1        2.99        3.22      0.19 o 
   3   1   1        8.01       14.03      0.36 o 
   4   1   1      161.46      171.84      1.68 o 
   5   1   1      494.29      480.56      4.95 o 
   6   1   1        9.21        9.66      0.61 o 
   7   1   1       31.67       31.54      1.37 o 
   8   1   1       31.27       34.56      1.24 o 
  -8   2   1      103.28       94.33      3.76 o 
  -7   2   1       68.21       76.73      1.69 o 
  -6   2   1       18.36       25.37      1.49 o 
  -5   2   1       42.98       40.80      1.01 o 
  -4   2   1       88.34       80.41      1.08 o 
  -3   2   1      213.66      230.00      1.95 o 
  -2   2   1       82.27      101.41      1.01 o 
  -1   2   1     6451.87     6118.65    154.55 o 
   0   2   1      986.76     1148.37      7.87 o 
   1   2   1      248.01      232.15      1.87 o 
   2   2   1      492.21      577.41      5.17 o 
   3   2   1      494.45      509.91      3.91 o 
   4   2   1      170.36      192.94      2.46 o 
   5   2   1      249.09      257.74      3.13 o 
   6   2   1       97.43       97.74      1.80 o 
   7   2   1       70.02       72.81      1.77 o 
  -8   3   1       14.10       16.79      0.92 o 
  -7   3   1      199.45      186.75      2.89 o 
  -6   3   1       96.38      101.36      1.85 o 
  -5   3   1      152.33      143.03      2.11 o 
  -4   3   1        1.37        1.45      0.18 o 
  -3   3   1      767.67      730.54      5.38 o 
  -2   3   1       18.15       17.92      0.40 o 
  -1   3   1      578.61      590.96      4.74 o 
   0   3   1      915.80      941.21      6.62 o 
   1   3   1     2383.76     2428.29     16.59 o 
   2   3   1       42.52       32.90      0.68 o 
   3   3   1       32.87       33.07      1.02 o 
   4   3   1      553.18      559.05      4.44 o 
   5   3   1      377.71      360.55      4.06 o 
   6   3   1       17.24       18.15      0.81 o 
   7   3   1      123.37      115.15      2.18 o 
  -7   4   1       92.90      105.20      2.10 o 
  -6   4   1       57.28       53.51      1.34 o 
  -5   4   1        3.59        3.52      0.51 o 
  -4   4   1      473.47      468.32      3.83 o 
  -3   4   1       97.14      106.11      1.26 o 
  -2   4   1      699.50      718.43      5.33 o 
  -1   4   1     1674.11     1756.10     12.08 o 
   0   4   1      577.12      517.61      7.19 o 
   1   4   1      609.04      629.27      4.75 o 
   2   4   1       70.55       60.91      1.15 o 
   3   4   1      246.16      247.08      2.84 o 
   4   4   1      299.98      301.16      2.80 o 
   5   4   1       69.12       82.92      1.61 o 
   6   4   1      119.60      133.86      2.28 o 
   7   4   1       15.39       15.43      1.29 o 
  -7   5   1       51.64       48.01      2.14 o 
  -6   5   1      112.69      116.01      2.10 o 
  -5   5   1       65.62       63.44      1.39 o 
  -4   5   1      120.91      121.20      1.51 o 
  -3   5   1      198.17      196.80      2.00 o 
  -2   5   1      130.54      127.63      1.44 o 
  -1   5   1       14.42       11.68      0.40 o 
   0   5   1      268.45      273.77      2.47 o 
   1   5   1      162.22      180.31      1.86 o 
   2   5   1       20.24       17.95      0.92 o 
   3   5   1        0.89        0.87      0.36 o 
   4   5   1      195.67      195.03      2.63 o 
   5   5   1        3.17        4.63      0.74 o 
   6   5   1       14.29       14.91      1.20 o 
  -6   6   1       68.99       68.28      2.51 o 
  -5   6   1        0.74        0.10      0.44 o 
  -4   6   1        9.30        9.63      0.60 o 
  -3   6   1       25.08       26.82      1.47 o 
  -2   6   1      163.29      165.37      2.36 o 
  -1   6   1       83.02       80.67      1.67 o 
   0   6   1       43.42       48.18      1.88 o 
   1   6   1      197.91      214.45      3.29 o 
   2   6   1       48.24       52.49      1.22 o 
   3   6   1       57.44       59.42      1.18 o 
   4   6   1       51.25       47.40      1.77 o 
   5   6   1       79.81       85.05      2.60 o 
  -6   7   1       16.15       13.82      1.33 o 
  -5   7   1       10.47       13.57      1.22 o 
  -4   7   1       34.50       35.54      1.13 o 
  -3   7   1      250.09      241.16      3.26 o 
  -2   7   1       26.94       29.20      0.97 o 
  -1   7   1       78.81       81.16      1.62 o 
   0   7   1       92.31       95.43      1.79 o 
   1   7   1      204.04      190.34      2.73 o 
   2   7   1       25.22       28.23      1.44 o 
   3   7   1      157.40      168.17      3.82 o 
  -4   8   1       10.33       10.04      0.73 o 
  -3   8   1      111.39      108.70      2.14 o 
  -2   8   1      120.32      124.78      2.27 o 
  -1   8   1       77.01       72.45      1.65 o 
   0   8   1       40.96       29.66      1.58 o 
   1   8   1       40.27       41.26      1.84 o 
   2   8   1      149.87      160.65      3.94 o 
   3   8   1        3.10        4.92      0.82 o 
  -2   9   1       27.31       26.41      1.63 o 
  -1   9   1        2.47        1.59      0.66 o 
   0   9   1       15.73       16.19      1.31 o 
  -1  -9   2       75.08       72.44      1.85 o 
   0  -9   2        3.03        2.18      0.68 o 
   1  -9   2        3.53        3.06      0.52 o 
  -3  -8   2        8.92       10.71      0.75 o 
  -2  -8   2      165.94      168.74      2.82 o 
  -1  -8   2        4.04        3.95      0.52 o 
   0  -8   2      193.90      166.26      2.74 o 
   1  -8   2       24.27       25.55      1.32 o 
   2  -8   2       85.61       88.62      1.94 o 
   3  -8   2       56.47       48.73      1.45 o 
   4  -8   2      185.08      194.19      3.17 o 
  -5  -7   2       25.97       29.85      1.68 o 
  -4  -7   2      126.11      137.07      2.43 o 
  -3  -7   2        3.85        2.48      0.44 o 
  -2  -7   2      389.18      391.22      4.65 o 
  -1  -7   2      178.26      167.56      2.60 o 
   0  -7   2      265.63      245.58      3.87 o 
   1  -7   2       26.74       27.04      0.96 o 
   2  -7   2       35.97       36.12      1.14 o 
   3  -7   2       49.10       56.79      1.46 o 
   4  -7   2       70.10       75.16      1.72 o 
   5  -7   2       64.99       67.34      2.51 o 
  -6  -6   2       31.38       40.67      1.91 o 
  -5  -6   2       56.22       54.01      2.08 o 
  -4  -6   2       43.81       41.41      1.19 o 
  -3  -6   2       88.30       84.13      1.67 o 
  -2  -6   2      122.44      132.58      2.12 o 
  -1  -6   2      114.01      111.55      2.10 o 
   0  -6   2      195.21      200.53      2.74 o 
   1  -6   2       85.18       79.60      2.20 o 
   2  -6   2       24.37       23.65      0.85 o 
   3  -6   2      404.28      400.24      4.69 o 
   4  -6   2       98.63      109.99      2.42 o 
   5  -6   2       49.06       47.88      2.08 o 
   6  -6   2        1.35        1.97      0.72 o 
  -6  -5   2        9.62        5.13      0.57 o 
  -5  -5   2      126.68      124.00      2.09 o 
  -4  -5   2        6.00        4.16      0.44 o 
  -3  -5   2        0.57        1.27      0.32 o 
  -2  -5   2       54.18       48.70      1.13 o 
  -1  -5   2      140.32      164.86      2.27 o 
   0  -5   2      245.25      243.47      2.94 o 
   1  -5   2       15.83       13.73      0.61 o 
   2  -5   2      197.21      185.27      2.47 o 
   3  -5   2        2.08        5.67      1.11 o 
   4  -5   2       74.00       71.17      1.47 o 
   5  -5   2       90.17       95.62      2.81 o 
   6  -5   2       29.66       29.49      1.67 o 
   7  -5   2       26.16       32.19      1.83 o 
  -7  -4   2       75.07       66.76      1.68 o 
  -6  -4   2       27.13       32.61      1.09 o 
  -5  -4   2       22.07       28.45      0.94 o 
  -4  -4   2      489.33      489.20      4.04 o 
  -3  -4   2      139.44      136.98      1.90 o 
  -2  -4   2      492.65      501.62      3.92 o 
  -1  -4   2      194.77      176.38      2.25 o 
   0  -4   2     2538.16     2624.48     22.05 o 
   1  -4   2       92.02       76.31      1.29 o 
   2  -4   2        9.12        8.19      0.29 o 
   3  -4   2     1106.18     1072.84      7.75 o 
   4  -4   2      789.91      792.60      6.19 o 
   5  -4   2      176.90      182.64      2.53 o 
   6  -4   2       51.49       51.40      2.05 o 
   7  -4   2       31.93       28.11      1.64 o 
  -7  -3   2       79.59       76.33      1.76 o 
  -6  -3   2      193.09      189.48      2.77 o 
  -5  -3   2      240.18      233.73      2.98 o 
  -4  -3   2      259.50      251.97      2.33 o 
  -3  -3   2      273.28      306.82      2.62 o 
  -2  -3   2       83.73       90.53      1.03 o 
  -1  -3   2      390.59      368.60      2.85 o 
   0  -3   2     1154.68     1209.23     10.46 o 
   1  -3   2      342.02      331.56      3.35 o 
   2  -3   2     1103.10     1071.40      7.55 o 
   3  -3   2      248.66      241.81      2.17 o 
   4  -3   2       69.85       71.82      1.02 o 
   5  -3   2      222.79      215.18      2.79 o 
   6  -3   2        0.50        0.50      0.32 o 
   7  -3   2        1.83        1.30      0.41 o 
  -8  -2   2       58.93       63.83      1.71 o 
  -7  -2   2      302.91      298.66      3.91 o 
  -6  -2   2        1.02        1.03      0.34 o 
  -5  -2   2       40.27       31.41      0.90 o 
  -4  -2   2      496.22      532.86      4.12 o 
  -3  -2   2      375.88      396.10      3.12 o 
  -2  -2   2        5.64        1.74      0.49 o 
  -1  -2   2      721.41      752.47      5.30 o 
   0  -2   2      512.88      500.94      4.56 o 
   1  -2   2      270.47      288.17      2.24 o 
   2  -2   2      534.30      625.85      4.56 o 
   3  -2   2      521.08      516.39      3.95 o 
   4  -2   2      139.24      129.00      1.43 o 
   5  -2   2      440.16      466.40      4.88 o 
   6  -2   2       55.29       62.02      1.42 o 
   7  -2   2       81.80       82.76      2.75 o 
  -8  -1   2        4.64        6.74      0.66 o 
  -7  -1   2      112.71       85.65      1.79 o 
  -6  -1   2       19.23       22.59      0.84 o 
  -5  -1   2       24.68       27.17      1.07 o 
  -4  -1   2      182.64      175.37      6.01 o 
  -3  -1   2     1634.28     1636.69     11.21 o 
  -2  -1   2      371.86      346.20      2.62 o 
  -1  -1   2      136.74      145.44      1.96 o 
   0  -1   2        3.30        3.59      0.22 o 
   1  -1   2     1902.95     1847.25     16.32 o 
   2  -1   2      126.19      130.06      1.22 o 
   3  -1   2     1267.63     1310.95      9.12 o 
   4  -1   2      432.01      428.35      3.44 o 
   5  -1   2     1005.15      961.83      8.86 o 
   6  -1   2       32.25       31.82      0.99 o 
   7  -1   2       62.53       53.98      1.41 o 
   8  -1   2      124.69      129.79      2.47 o 
  -8   0   2       90.62       78.60      2.61 o 
  -7   0   2      324.29      355.01      4.34 o 
  -6   0   2       17.20       17.18      0.77 o 
  -5   0   2       51.12       36.69      0.98 o 
  -4   0   2     1212.70     1253.44     10.91 o 
  -3   0   2      462.64      457.87      4.32 o 
  -2   0   2      674.21      726.06     13.26 o 
  -1   0   2     2153.87     2080.53     14.51 o 
   0   0   2     1149.00     1116.08     10.90 o 
   1   0   2     1004.89      953.78      6.58 o 
   2   0   2     1364.98     1355.00      9.29 o 
   3   0   2       92.54       89.01      1.02 o 
   4   0   2      848.46      802.68      5.93 o 
   5   0   2      267.59      270.68      3.20 o 
   6   0   2       81.79       80.46      4.07 o 
   7   0   2       21.73       19.93      0.89 o 
   8   0   2       25.07       22.21      1.04 o 
  -8   1   2       70.50       80.94      1.88 o 
  -7   1   2      123.71       99.00      1.96 o 
  -6   1   2      169.43      163.06      2.42 o 
  -5   1   2       19.06       14.64      1.15 o 
  -4   1   2     1313.31     1401.36     12.09 o 
  -3   1   2     1456.47     1442.57     12.21 o 
  -2   1   2     5171.13     5062.84     34.36 o 
  -1   1   2     3018.86     2996.19     20.60 o 
   0   1   2      782.66      819.79     17.24 o 
   1   1   2      734.72      764.76      6.44 o 
   2   1   2      365.44      375.42      2.88 o 
   3   1   2       27.38       24.90      0.50 o 
   4   1   2      754.77      753.09      5.64 o 
   5   1   2      641.86      642.56      6.29 o 
   6   1   2       37.36       38.77      1.09 o 
   7   1   2       25.64       28.24      1.05 o 
  -8   2   2      121.72      103.86      2.15 o 
  -7   2   2      110.95      118.70      3.53 o 
  -6   2   2       65.15       74.44      1.53 o 
  -5   2   2        1.13        1.04      0.27 o 
  -4   2   2      329.68      318.15      3.42 o 
  -3   2   2       60.52       43.05      0.62 o 
  -2   2   2      252.66      274.90      2.21 o 
  -1   2   2        1.46        3.15      0.22 o 
   0   2   2      421.40      445.24      6.92 o 
   1   2   2      322.46      289.78      2.28 o 
   2   2   2       12.02       14.27      0.69 o 
   3   2   2      228.82      244.80      2.18 o 
   4   2   2       22.60       19.23      0.52 o 
   5   2   2      184.84      173.61      4.27 o 
   6   2   2       69.95       69.11      1.50 o 
   7   2   2       23.28       21.72      0.95 o 
  -8   3   2       22.99       27.72      1.14 o 
  -7   3   2      163.13      160.54      2.62 o 
  -6   3   2        7.61        8.94      0.58 o 
  -5   3   2        9.63        9.83      0.83 o 
  -4   3   2       50.31       57.43      1.32 o 
  -3   3   2     1153.43     1236.07      8.71 o 
  -2   3   2     2388.86     2248.91     15.30 o 
  -1   3   2        4.14        7.51      0.42 o 
   0   3   2      499.09      469.70      3.90 o 
   1   3   2      653.35      681.27      6.03 o 
   2   3   2      432.40      413.85      3.29 o 
   3   3   2      340.52      347.33      2.94 o 
   4   3   2      456.39      475.83      3.93 o 
   5   3   2      349.96      350.90      4.09 o 
   6   3   2      124.95      122.86      3.20 o 
   7   3   2       57.51       62.29      2.39 o 
  -8   4   2       39.21       35.36      1.33 o 
  -7   4   2       66.69       60.29      1.55 o 
  -6   4   2      136.61      130.94      2.21 o 
  -5   4   2       61.47       59.51      2.16 o 
  -4   4   2      204.21      227.51      2.22 o 
  -3   4   2      271.52      240.11      2.23 o 
  -2   4   2     1690.25     1653.29     11.49 o 
  -1   4   2        6.51        5.07      0.26 o 
   0   4   2      208.83      238.59      2.15 o 
   1   4   2      184.91      157.04      1.59 o 
   2   4   2      663.91      669.38      6.17 o 
   3   4   2      128.73      135.59      1.56 o 
   4   4   2       73.92       81.18      1.85 o 
   5   4   2      119.78      125.72      3.13 o 
   6   4   2      191.78      194.88      4.34 o 
  -7   5   2      124.51      132.72      2.44 o 
  -6   5   2       53.99       57.76      2.55 o 
  -5   5   2        0.66        0.77      0.30 o 
  -4   5   2      172.63      161.22      1.83 o 
  -3   5   2      297.59      305.88      2.79 o 
  -2   5   2      521.00      516.51      4.15 o 
  -1   5   2        7.93        7.02      0.34 o 
   0   5   2      413.01      395.55      3.65 o 
   1   5   2        3.61        3.91      0.29 o 
   2   5   2      103.40       97.34      1.53 o 
   3   5   2      107.85      110.95      2.63 o 
   4   5   2       65.68       67.46      1.50 o 
   5   5   2        2.81        4.75      0.76 o 
   6   5   2       84.08       78.12      2.68 o 
  -6   6   2       13.85       14.82      1.22 o 
  -5   6   2       10.09       10.18      1.00 o 
  -4   6   2        1.01        1.47      0.46 o 
  -3   6   2       57.58       57.32      1.63 o 
  -2   6   2      203.02      217.88      3.56 o 
  -1   6   2        1.59        1.69      0.31 o 
   0   6   2       10.33       12.63      0.47 o 
   1   6   2        7.84        9.41      0.66 o 
   2   6   2      236.25      251.79      3.20 o 
   3   6   2       32.30       30.62      1.39 o 
   4   6   2        0.39        0.54      0.34 o 
   5   6   2       80.98       81.30      2.62 o 
  -6   7   2       23.82       32.25      1.85 o 
  -5   7   2        6.08        8.67      1.02 o 
  -4   7   2       52.07       54.16      3.23 o 
  -3   7   2      190.48      195.07      2.82 o 
  -2   7   2       90.24       93.87      1.77 o 
  -1   7   2      134.69      122.55      2.04 o 
   0   7   2       82.22       87.00      2.55 o 
   1   7   2      141.52      157.29      3.65 o 
   2   7   2       46.43       39.72      1.71 o 
   4   7   2        7.18        9.98      1.04 o 
  -4   8   2       10.26       11.16      0.96 o 
  -3   8   2      126.42      126.22      2.30 o 
  -2   8   2       58.24       47.23      1.98 o 
  -1   8   2       48.78       54.95      2.11 o 
   0   8   2       20.36       19.90      1.32 o 
   1   8   2       44.07       38.20      1.81 o 
  -2   9   2       67.95       71.46      2.60 o 
  -1   9   2        5.10        2.63      0.74 o 
   0   9   2       15.32       12.11      1.19 o 
   0  -9   3        7.47        6.48      0.65 o 
   1  -9   3       11.09       10.68      0.79 o 
  -3  -8   3      105.17       97.59      2.11 o 
  -2  -8   3       22.97       22.13      1.00 o 
  -1  -8   3       15.57       13.43      0.79 o 
   0  -8   3      109.79       98.55      2.53 o 
   1  -8   3       28.12       26.19      1.06 o 
   2  -8   3       17.53       17.51      0.91 o 
   3  -8   3       34.10       38.20      1.30 o 
   4  -8   3      219.36      224.05      3.51 o 
  -5  -7   3       59.93       64.59      2.49 o 
  -4  -7   3       67.35       72.13      1.77 o 
  -3  -7   3      237.93      232.16      3.33 o 
  -2  -7   3      156.92      142.83      2.41 o 
  -1  -7   3       36.04       38.43      1.17 o 
   0  -7   3      164.36      158.92      3.02 o 
   1  -7   3       43.63       42.68      1.23 o 
   2  -7   3      322.50      318.95      4.07 o 
   3  -7   3       66.19       69.30      1.65 o 
   4  -7   3      128.44      130.98      2.40 o 
  -6  -6   3        3.12        2.63      0.74 o 
  -5  -6   3       10.68       13.43      1.14 o 
  -4  -6   3       68.31       74.28      1.64 o 
  -3  -6   3      436.22      420.39      9.27 o 
  -2  -6   3        0.78        0.60      0.27 o 
  -1  -6   3      181.69      173.52      2.55 o 
   0  -6   3       61.09       58.25      1.34 o 
   1  -6   3      220.69      233.01      3.10 o 
   2  -6   3       52.07       52.62      1.29 o 
   3  -6   3      131.51      133.54      2.22 o 
   4  -6   3       37.79       37.00      1.15 o 
   6  -6   3        8.99       11.22      1.23 o 
  -6  -5   3        1.88        0.65      0.57 o 
  -5  -5   3       58.42       59.59      2.11 o 
  -4  -5   3       13.34       16.54      0.77 o 
  -3  -5   3      822.43      834.80      8.03 o 
  -2  -5   3       10.79        8.05      0.62 o 
  -1  -5   3      165.36      182.33      2.47 o 
   0  -5   3       18.01       19.59      0.72 o 
   1  -5   3       83.42       81.10      3.75 o 
   2  -5   3      205.82      218.23      4.62 o 
   3  -5   3       65.40       64.22      1.52 o 
   4  -5   3       80.03       80.25      3.18 o 
   5  -5   3      192.99      197.78      4.34 o 
   6  -5   3       38.03       41.27      1.96 o 
  -7  -4   3       77.60       84.76      1.93 o 
  -6  -4   3       11.15        8.20      0.63 o 
  -5  -4   3        0.48        0.45      0.72 o 
  -4  -4   3      245.04      254.55      2.46 o 
  -3  -4   3      326.53      329.68      3.42 o 
  -2  -4   3      101.52       93.57      1.11 o 
  -1  -4   3      361.20      378.59      3.98 o 
   0  -4   3      516.87      496.77      4.93 o 
   1  -4   3      549.24      541.79      5.33 o 
   2  -4   3      671.51      690.34      6.58 o 
   3  -4   3      100.80      107.15      1.73 o 
   4  -4   3      310.14      288.51      6.37 o 
   5  -4   3      151.40      160.04      3.62 o 
   6  -4   3      105.27      104.79      3.02 o 
   7  -4   3       95.36      112.49      3.34 o 
  -7  -3   3       56.66       49.71      1.42 o 
  -6  -3   3      155.94      165.32      2.55 o 
  -5  -3   3        2.51        5.98      0.49 o 
  -4  -3   3      250.62      263.90      2.43 o 
  -3  -3   3     1125.33     1072.60      7.70 o 
  -2  -3   3     1096.25     1159.18      8.17 o 
  -1  -3   3      349.55      338.62      3.48 o 
   0  -3   3      370.12      329.87      3.39 o 
   1  -3   3      549.02      542.03      5.16 o 
   2  -3   3      384.96      389.79      3.11 o 
   3  -3   3        5.35        3.69      0.24 o 
   4  -3   3      204.37      208.41      2.09 o 
   5  -3   3      121.88      116.22      1.92 o 
   6  -3   3       36.44       35.23      1.08 o 
   7  -3   3       14.22       12.99      1.01 o 
  -8  -2   3      124.75       94.50      2.13 o 
  -7  -2   3       87.52       95.11      2.87 o 
  -6  -2   3       21.91       24.11      0.94 o 
  -5  -2   3       64.14       55.61      1.23 o 
  -4  -2   3      387.78      384.58      3.16 o 
  -3  -2   3      167.62      198.25      1.82 o 
  -2  -2   3        3.58        2.25      0.20 o 
  -1  -2   3      807.03      865.68     10.34 o 
   0  -2   3        5.70        7.84      0.45 o 
   1  -2   3      207.41      208.88      1.94 o 
   2  -2   3     1772.26     1840.52     12.58 o 
   3  -2   3       37.00       32.10      0.60 o 
   4  -2   3       37.20       30.84      0.64 o 
   5  -2   3       20.72       19.23      0.75 o 
   6  -2   3       87.14       86.21      3.65 o 
   7  -2   3      128.22      138.38      2.43 o 
  -8  -1   3       66.68       75.59      1.84 o 
  -7  -1   3      116.28      112.36      2.12 o 
  -6  -1   3       25.50       25.03      1.29 o 
  -5  -1   3        2.01        1.92      0.31 o 
  -4  -1   3        4.62        9.01      1.06 o 
  -3  -1   3      536.87      533.09      3.99 o 
  -2  -1   3      340.13      351.67      2.72 o 
  -1  -1   3       18.87       19.99      0.36 o 
   0  -1   3       17.91       14.20      0.29 o 
   1  -1   3     2695.87     2580.10     17.89 o 
   2  -1   3       73.67       74.23      0.88 o 
   3  -1   3       39.88       30.07      0.57 o 
   4  -1   3      210.73      213.46      2.06 o 
   5  -1   3      165.84      178.15      2.45 o 
   6  -1   3       24.20       22.83      0.87 o 
   7  -1   3      135.44      133.12      2.36 o 
  -8   0   3      123.92      101.63      3.00 o 
  -7   0   3       64.08       59.10      1.49 o 
  -6   0   3       16.46       19.74      1.52 o 
  -5   0   3      339.21      359.45      3.96 o 
  -4   0   3      637.77      632.94     10.98 o 
  -3   0   3     1044.45     1109.85      7.76 o 
  -2   0   3      630.27      613.79      4.42 o 
  -1   0   3     1497.84     1537.51     10.50 o 
   0   0   3     1017.48     1032.27      7.17 o 
   1   0   3     1269.62     1119.75      7.74 o 
   2   0   3     3967.44     3948.22     26.77 o 
   3   0   3      400.70      434.99      3.45 o 
   4   0   3      895.23      905.01      6.67 o 
   5   0   3       28.32       38.76      1.01 o 
   6   0   3      548.86      550.96      5.82 o 
   7   0   3       54.06       52.29      1.41 o 
  -8   1   3      132.91      132.73      2.50 o 
  -7   1   3      175.73      185.31      3.08 o 
  -6   1   3      123.38      117.76      2.00 o 
  -5   1   3       67.12       69.57      1.36 o 
  -4   1   3      490.88      491.86      6.69 o 
  -3   1   3      256.18      267.41      2.22 o 
  -2   1   3     1049.32     1027.53     14.61 o 
  -1   1   3     1061.15     1149.08      7.97 o 
   0   1   3     1398.73     1376.33     11.61 o 
   1   1   3      312.57      314.86      3.13 o 
   2   1   3      807.24      803.20      5.77 o 
   3   1   3        2.28        1.74      0.67 o 
   4   1   3      377.59      368.10      3.15 o 
   5   1   3       30.28       27.95      0.87 o 
   6   1   3       65.24       64.79      2.40 o 
   7   1   3        8.03        7.48      0.96 o 
  -8   2   3      117.71      126.65      2.43 o 
  -7   2   3        8.64        5.78      0.54 o 
  -6   2   3       62.88       66.14      1.45 o 
  -5   2   3      108.02      120.87      3.32 o 
  -4   2   3      131.60      144.16      1.62 o 
  -3   2   3      667.29      727.04      7.16 o 
  -2   2   3      243.54      230.32      1.96 o 
  -1   2   3       27.14       20.19      0.38 o 
   0   2   3       18.88       14.68      0.47 o 
   1   2   3     1113.28     1065.27      9.27 o 
   2   2   3      487.59      486.86      3.73 o 
   3   2   3      204.31      216.08      2.03 o 
   4   2   3       67.83       68.64      1.02 o 
   5   2   3       15.19       12.47      0.61 o 
   6   2   3       87.57       82.63      2.55 o 
   7   2   3       15.35       12.81      1.19 o 
  -8   3   3       13.56       10.01      0.76 o 
  -7   3   3      102.50      108.23      2.32 o 
  -6   3   3        0.67        0.46      0.31 o 
  -5   3   3       96.22      104.14      2.84 o 
  -4   3   3       10.40        5.93      0.83 o 
  -3   3   3     1457.44     1529.95     13.10 o 
  -2   3   3      188.42      188.25      2.16 o 
  -1   3   3       39.16       39.30      0.72 o 
   0   3   3      137.46      119.82      1.43 o 
   1   3   3      699.56      710.73      5.21 o 
   2   3   3      112.39      116.23      1.27 o 
   3   3   3      550.60      523.07      4.16 o 
   4   3   3      241.01      248.92      3.10 o 
   5   3   3       29.58       28.30      1.43 o 
   6   3   3      147.80      148.14      3.67 o 
   7   3   3       28.83       25.13      1.61 o 
  -8   4   3       32.31       41.15      1.94 o 
  -7   4   3       72.77       74.96      1.76 o 
  -6   4   3       65.06       67.65      1.55 o 
  -5   4   3      250.98      238.18      3.15 o 
  -4   4   3       80.42       88.60      1.56 o 
  -3   4   3     1196.43     1176.12      8.47 o 
  -2   4   3      521.40      535.82      4.20 o 
  -1   4   3      178.42      164.14      1.64 o 
   0   4   3       79.28       79.56      1.62 o 
   1   4   3      662.74      667.41      6.08 o 
   2   4   3     1244.83     1266.46     11.55 o 
   3   4   3      164.78      175.47      2.43 o 
   4   4   3       64.10       62.69      1.38 o 
   5   4   3      173.12      187.75      4.10 o 
   6   4   3       49.45       51.57      2.15 o 
  -7   5   3       24.18       25.19      1.07 o 
  -6   5   3       64.37       61.64      2.52 o 
  -5   5   3        8.16       11.98      0.67 o 
  -4   5   3      110.89      108.37      1.45 o 
  -3   5   3      482.45      456.25      3.85 o 
  -2   5   3        4.46        4.22      0.30 o 
  -1   5   3       35.08       36.37      0.74 o 
   0   5   3       16.44       13.90      0.52 o 
   1   5   3      115.71      129.19      2.78 o 
   2   5   3       74.25       68.47      1.41 o 
   3   5   3       62.67       60.85      1.37 o 
   4   5   3       21.85       25.27      1.06 o 
   5   5   3       11.18       15.23      1.22 o 
  -6   6   3       31.45       36.07      1.82 o 
  -5   6   3       26.81       26.90      0.98 o 
  -4   6   3       19.69       21.43      0.67 o 
  -3   6   3      251.99      244.19      2.96 o 
  -2   6   3       48.82       48.45      1.19 o 
  -1   6   3       21.94       25.49      0.84 o 
   0   6   3        0.70        0.70      0.26 o 
   1   6   3       60.24       53.10      1.76 o 
   2   6   3      300.60      304.75      5.27 o 
   3   6   3       11.71       11.32      1.18 o 
   4   6   3       23.61       20.98      0.94 o 
   5   6   3       94.58       95.76      2.97 o 
  -5   7   3       12.60       14.99      1.23 o 
  -4   7   3       38.50       41.36      1.22 o 
  -3   7   3       69.65       61.31      1.43 o 
  -2   7   3       42.11       46.57      1.82 o 
  -1   7   3      160.36      164.91      3.72 o 
   0   7   3        4.28        4.69      0.71 o 
   3   7   3      116.26      115.29      3.19 o 
   4   7   3        7.89        9.61      1.02 o 
  -4   8   3       22.55       19.88      1.36 o 
  -3   8   3      182.14      197.60      4.40 o 
  -2   8   3       48.35       47.02      1.99 o 
  -1   8   3       61.85       57.80      2.21 o 
   0   8   3        6.04        7.55      0.90 o 
  -3  -8   4       53.81       49.66      2.75 o 
  -2  -8   4        0.99        0.02      0.36 o 
  -1  -8   4       34.08       35.84      1.24 o 
   0  -8   4       61.06       56.33      1.77 o 
   1  -8   4      128.22      135.94      2.55 o 
   2  -8   4       30.74       28.49      1.17 o 
   3  -8   4      111.69      109.42      3.41 o 
  -4  -7   4      138.10      131.18      2.42 o 
  -3  -7   4       63.44       60.62      2.16 o 
  -2  -7   4      129.26      122.90      3.24 o 
  -1  -7   4       18.42       17.17      0.83 o 
   0  -7   4      202.44      190.43      2.90 o 
   1  -7   4       98.60       86.79      2.19 o 
   2  -7   4      216.02      225.54      3.56 o 
   3  -7   4       64.51       66.07      1.64 o 
   4  -7   4       21.00       20.75      0.99 o 
  -6  -6   4       41.10       40.65      2.02 o 
  -5  -6   4       11.01       10.11      1.08 o 
  -4  -6   4      504.30      508.14     11.09 o 
  -3  -6   4       74.77       73.14      3.69 o 
  -2  -6   4        2.00        2.43      0.39 o 
  -1  -6   4       50.63       53.78      1.32 o 
   0  -6   4       35.99       35.82      1.07 o 
   1  -6   4      174.19      169.91      2.58 o 
   2  -6   4       26.95       29.36      0.99 o 
   3  -6   4      149.75      155.97      3.35 o 
   4  -6   4        0.45        1.21      0.44 o 
   5  -6   4       76.87       80.52      2.70 o 
  -6  -5   4        7.46        7.57      0.99 o 
  -5  -5   4       14.73       18.22      1.30 o 
  -4  -5   4      182.22      182.85      2.65 o 
  -3  -5   4      175.75      171.11      2.49 o 
  -2  -5   4        0.64        0.59      0.26 o 
  -1  -5   4       10.27       10.53      1.09 o 
   0  -5   4       23.91       22.48      1.93 o 
   1  -5   4      598.07      603.63      6.46 o 
   2  -5   4       37.97       39.33      1.07 o 
   3  -5   4       82.61       80.93      1.59 o 
   4  -5   4       68.52       69.91      4.25 o 
   5  -5   4      176.11      192.04      4.33 o 
   6  -5   4       30.33       35.94      1.88 o 
  -7  -4   4       20.72       28.16      1.13 o 
  -6  -4   4        0.55        0.48      0.37 o 
  -5  -4   4       20.62       16.48      0.76 o 
  -4  -4   4      874.44      841.03      6.42 o 
  -3  -4   4      121.65      132.77      3.13 o 
  -2  -4   4      176.10      172.29      2.31 o 
  -1  -4   4       37.54       20.26      0.69 o 
   0  -4   4      289.80      300.60      3.37 o 
   1  -4   4       78.94       84.39      1.45 o 
   2  -4   4      779.50      756.10      7.22 o 
   3  -4   4       88.72       98.36      1.69 o 
   4  -4   4      186.69      193.26      2.67 o 
   5  -4   4      116.77      129.53      3.26 o 
   6  -4   4      116.71      117.24      3.23 o 
  -7  -3   4       45.27       39.90      1.28 o 
  -6  -3   4      122.33      108.97      2.01 o 
  -5  -3   4        0.49        1.03      0.31 o 
  -4  -3   4     1182.83     1194.56      8.65 o 
  -3  -3   4      423.14      429.40      3.50 o 
  -2  -3   4     1270.29     1266.56     19.20 o 
  -1  -3   4      123.86      143.02      1.37 o 
   0  -3   4      895.20      883.92      7.99 o 
   1  -3   4     1989.28     2020.81     22.23 o 
   2  -3   4      299.38      301.23      2.57 o 
   3  -3   4        6.06        4.38      0.28 o 
   4  -3   4      369.87      355.51      3.17 o 
   5  -3   4      234.53      241.73      3.50 o 
   6  -3   4       87.97       93.18      1.84 o 
   7  -3   4       16.55       14.22      1.20 o 
  -8  -2   4       87.31       82.84      1.97 o 
  -7  -2   4       48.79       47.59      1.38 o 
  -6  -2   4        2.48        4.28      0.47 o 
  -5  -2   4       25.70       31.45      0.93 o 
  -4  -2   4      398.12      375.48      3.17 o 
  -3  -2   4      279.87      277.27      2.71 o 
  -2  -2   4      237.84      286.46      2.39 o 
  -1  -2   4       32.30       64.92      0.97 o 
   0  -2   4       43.73       38.56      0.57 o 
   1  -2   4      115.14       98.64      1.07 o 
   2  -2   4      109.90       93.13      1.10 o 
   3  -2   4        2.87        6.31      0.36 o 
   4  -2   4       17.58       23.23      0.71 o 
   5  -2   4       33.83       36.09      1.54 o 
   6  -2   4      132.83      137.99      2.78 o 
   7  -2   4       31.49       34.97      1.20 o 
  -8  -1   4        6.70        6.43      0.64 o 
  -7  -1   4      107.78      112.62      2.15 o 
  -6  -1   4        8.35       10.45      1.47 o 
  -5  -1   4       14.63       11.00      1.01 o 
  -4  -1   4      209.48      208.62      2.72 o 
  -3  -1   4      821.22      892.56      7.65 o 
  -2  -1   4      541.95      541.35      4.05 o 
  -1  -1   4       67.08       63.26      0.77 o 
   0  -1   4      174.01      170.03      1.52 o 
   1  -1   4     3463.57     3417.34     23.44 o 
   2  -1   4       11.79       14.50      0.56 o 
   3  -1   4      295.38      299.24      2.61 o 
   4  -1   4       13.94       12.36      0.45 o 
   5  -1   4      564.67      573.65      5.83 o 
   6  -1   4      255.34      255.73      3.38 o 
   7  -1   4      131.97      129.33      2.36 o 
  -8   0   4       26.70       33.03      1.72 o 
  -7   0   4       73.61       69.62      1.62 o 
  -6   0   4       58.36       49.84      1.25 o 
  -5   0   4      153.50      169.68      3.37 o 
  -4   0   4        9.46        7.44      0.60 o 
  -3   0   4     1078.21     1072.07      7.58 o 
  -2   0   4     1006.83     1012.94      7.12 o 
  -1   0   4      170.13      150.15      1.48 o 
   0   0   4       24.80       24.75      0.60 o 
   1   0   4     3525.45     3434.57     41.40 o 
   2   0   4      648.18      581.02      4.38 o 
   3   0   4      103.47      101.98      1.22 o 
   4   0   4        4.14        5.65      0.32 o 
   5   0   4      345.38      356.29      4.02 o 
   6   0   4      369.50      365.42      4.32 o 
   7   0   4       28.01       27.78      1.60 o 
  -8   1   4       36.28       30.33      1.17 o 
  -7   1   4      148.79      147.96      2.50 o 
  -6   1   4      169.15      174.70      2.58 o 
  -5   1   4       87.28       86.77      1.55 o 
  -4   1   4      462.45      433.66      4.42 o 
  -3   1   4     1110.63     1102.49      7.80 o 
  -2   1   4      905.14      931.50      6.62 o 
  -1   1   4        9.69       12.10      0.30 o 
   0   1   4     2135.53     2089.01     26.57 o 
   1   1   4     1182.38     1228.12     10.63 o 
   2   1   4      359.14      360.49      2.91 o 
   3   1   4      135.72      138.44      1.49 o 
   4   1   4        1.69        1.68      0.24 o 
   5   1   4       24.17       24.72      1.33 o 
   6   1   4      319.47      319.42      5.81 o 
   7   1   4       74.48       73.69      2.62 o 
  -8   2   4       17.80       19.42      1.00 o 
  -7   2   4        5.79        6.71      2.00 o 
  -6   2   4      253.68      250.92      3.30 o 
  -5   2   4       15.22       10.80      0.59 o 
  -4   2   4       15.44       18.79      0.47 o 
  -3   2   4       13.50       11.45      0.37 o 
  -2   2   4      487.34      470.15      4.34 o 
  -1   2   4       18.74       23.65      0.80 o 
   0   2   4       89.66      103.82      3.87 o 
   1   2   4      409.73      411.55      5.89 o 
   2   2   4      483.67      445.59      6.74 o 
   3   2   4       89.15       95.69      1.61 o 
   4   2   4      332.14      347.35      3.97 o 
   5   2   4      457.54      472.35      7.52 o 
   6   2   4       58.76       61.48      2.29 o 
   7   2   4       87.20       90.43      3.01 o 
  -8   3   4       11.69       11.18      0.79 o 
  -7   3   4       46.40       51.26      1.41 o 
  -6   3   4      111.23      101.65      1.90 o 
  -5   3   4       61.89       69.48      1.42 o 
  -4   3   4       54.57       62.92      0.95 o 
  -3   3   4      476.35      444.41      3.59 o 
  -2   3   4        3.50        5.03      0.35 o 
  -1   3   4      513.66      524.89      4.02 o 
   0   3   4      166.65      178.96      2.48 o 
   1   3   4     1378.09     1364.63     11.94 o 
   2   3   4      258.69      263.48      3.12 o 
   3   3   4      539.94      526.49      7.61 o 
   4   3   4       10.18       10.51      0.62 o 
   5   3   4       83.86       80.68      2.54 o 
   6   3   4      128.17      121.19      3.37 o 
  -7   4   4       47.61       46.02      1.39 o 
  -6   4   4      107.99      122.28      2.18 o 
  -5   4   4       77.95       78.79      1.59 o 
  -4   4   4      118.29      119.27      1.48 o 
  -3   4   4      173.50      185.43      2.08 o 
  -2   4   4      369.86      353.20      3.03 o 
  -1   4   4      194.30      197.10      1.91 o 
   0   4   4      257.46      251.06      4.21 o 
   1   4   4      278.54      282.68      3.33 o 
   2   4   4      578.55      571.56      5.93 o 
   3   4   4      153.92      154.26      2.33 o 
   4   4   4        0.75        0.95      0.35 o 
   5   4   4      210.11      217.11      4.62 o 
   6   4   4       31.37       33.88      1.83 o 
  -7   5   4       22.72       30.17      1.18 o 
  -6   5   4      178.18      172.25      3.12 o 
  -5   5   4       57.60       53.42      1.84 o 
  -4   5   4      355.90      363.20      4.13 o 
  -3   5   4        0.41        0.44      0.24 o 
  -2   5   4      137.75      141.05      1.97 o 
  -1   5   4       82.94       75.87      2.05 o 
   0   5   4       35.40       36.22      1.00 o 
   1   5   4      115.40      113.91      1.92 o 
   2   5   4      248.21      257.87      3.31 o 
   3   5   4       85.10       83.78      1.70 o 
   4   5   4        0.58        1.61      0.40 o 
   5   5   4        1.05        1.14      0.62 o 
  -6   6   4       56.74       63.31      1.62 o 
  -5   6   4        1.20        2.57      0.45 o 
  -4   6   4       35.97       25.79      0.93 o 
  -3   6   4        4.67        8.87      0.81 o 
  -2   6   4      108.89      110.64      2.66 o 
  -1   6   4        0.81        0.90      0.45 o 
   0   6   4      102.01      106.50      2.67 o 
   1   6   4       81.35       87.95      2.39 o 
   2   6   4       81.63       83.11      1.75 o 
   3   6   4        6.62        7.57      0.96 o 
   4   6   4       37.85       43.68      1.34 o 
   1   7   4       60.84       53.90      2.10 o 
   2   7   4      125.80      125.53      2.33 o 
   3   7   4       94.66      102.09      2.15 o 
   1   8   4      138.13      148.25      3.90 o 
  -3  -8   5       39.57       39.98      1.37 o 
  -2  -8   5        1.54        3.02      0.78 o 
  -1  -8   5       35.55       35.01      1.27 o 
   0  -8   5      102.78       99.93      2.16 o 
   1  -8   5       58.44       54.57      1.58 o 
   2  -8   5       93.18       87.63      2.03 o 
  -4  -7   5       73.26       72.23      1.76 o 
  -3  -7   5       63.93       60.97      1.85 o 
  -2  -7   5      102.02      106.52      2.13 o 
  -1  -7   5        3.42        5.20      1.04 o 
   0  -7   5      247.16      239.11      4.84 o 
   1  -7   5      142.27      143.08      4.67 o 
   2  -7   5      276.54      267.68      3.75 o 
   3  -7   5       19.98       18.70      1.28 o 
   4  -7   5      115.48      117.90      2.36 o 
  -5  -6   5       39.73       41.82      1.99 o 
  -4  -6   5      127.16      129.13      3.11 o 
  -3  -6   5        9.65       10.20      0.67 o 
  -2  -6   5       99.09       93.52      1.84 o 
  -1  -6   5       49.88       47.29      1.28 o 
   0  -6   5      189.43      193.73      2.84 o 
   1  -6   5       82.46       74.51      1.60 o 
   2  -6   5      282.68      281.15      3.68 o 
   3  -6   5        0.45        1.12      0.56 o 
   4  -6   5       12.47       11.21      1.40 o 
   5  -6   5       58.22       63.50      2.40 o 
  -6  -5   5       28.47       23.90      1.57 o 
  -5  -5   5       79.30       76.88      2.54 o 
  -4  -5   5        2.10        2.68      0.54 o 
  -3  -5   5      129.50      121.61      2.22 o 
  -2  -5   5        2.01        1.71      0.32 o 
  -1  -5   5        5.72        7.66      0.94 o 
   0  -5   5        2.03        2.19      0.36 o 
   1  -5   5      665.42      656.56      9.96 o 
   2  -5   5       45.94       49.39      1.22 o 
   3  -5   5        1.24        0.94      0.42 o 
   4  -5   5       37.70       38.61      1.16 o 
   5  -5   5       51.01       56.66      2.15 o 
  -7  -4   5       89.46       83.91      2.87 o 
  -6  -4   5        3.65        4.01      0.76 o 
  -5  -4   5      452.29      447.25      7.34 o 
  -4  -4   5       16.16       18.78      0.91 o 
  -3  -4   5      129.51      119.92      1.90 o 
  -2  -4   5      103.20      100.50      1.69 o 
  -1  -4   5      201.26      206.08      3.95 o 
   0  -4   5      405.13      399.72      4.31 o 
   1  -4   5      359.36      370.82      4.95 o 
   2  -4   5      946.94      939.01     10.92 o 
   3  -4   5       87.96       87.99      1.62 o 
   4  -4   5      209.82      209.42      4.00 o 
   5  -4   5       84.91       93.29      2.74 o 
   6  -4   5      266.72      254.68      5.25 o 
  -7  -3   5       69.47       75.89      2.13 o 
  -6  -3   5      108.90      116.71      4.48 o 
  -5  -3   5      238.45      238.21      3.11 o 
  -4  -3   5      210.60      199.58      2.05 o 
  -3  -3   5      228.97      262.92      2.42 o 
  -2  -3   5      270.39      238.77      2.80 o 
  -1  -3   5       15.44        5.04      0.37 o 
   0  -3   5      525.11      554.92      4.32 o 
   1  -3   5      622.04      594.00      4.76 o 
   2  -3   5      343.20      349.10      3.17 o 
   3  -3   5       77.97       82.38      1.15 o 
   4  -3   5       72.40       77.33      1.19 o 
   5  -3   5       15.46       18.85      1.17 o 
   6  -3   5      150.93      156.92      3.73 o 
  -8  -2   5       22.57       23.72      1.09 o 
  -7  -2   5       23.32       23.01      0.98 o 
  -6  -2   5      101.05       95.95      1.87 o 
  -5  -2   5      481.92      467.64      6.09 o 
  -4  -2   5       29.46       39.14      0.73 o 
  -3  -2   5      343.00      330.16      2.82 o 
  -2  -2   5      157.48      126.11      1.36 o 
  -1  -2   5       97.45      109.94      1.20 o 
   0  -2   5       41.85       39.77      0.64 o 
   1  -2   5      284.31      296.16      2.52 o 
   2  -2   5      347.64      330.27      2.82 o 
   3  -2   5       38.28       34.80      0.71 o 
   4  -2   5       31.46       31.54      0.74 o 
   5  -2   5      163.83      166.87      2.45 o 
   6  -2   5      133.66      127.55      3.89 o 
  -8  -1   5        2.54        1.46      0.46 o 
  -7  -1   5       55.18       53.12      1.45 o 
  -6  -1   5       12.41       14.28      0.82 o 
  -5  -1   5      156.03      172.93      2.44 o 
  -4  -1   5       24.39       16.90      0.59 o 
  -3  -1   5      462.97      488.63      3.83 o 
  -2  -1   5      154.58      172.99      1.66 o 
  -1  -1   5       12.88       12.81      0.75 o 
   0  -1   5      239.40      224.04      1.99 o 
   1  -1   5      293.80      251.90      2.20 o 
   2  -1   5       25.67       27.61      0.57 o 
   3  -1   5      598.02      595.08      4.68 o 
   4  -1   5      104.42      109.36      1.42 o 
   5  -1   5      103.26       97.19      1.96 o 
   6  -1   5       80.19       86.55      2.59 o 
   7  -1   5      158.04      174.62      4.15 o 
  -8   0   5        6.12        5.26      0.65 o 
  -7   0   5       32.68       30.83      1.11 o 
  -6   0   5      157.53      158.64      2.46 o 
  -5   0   5      356.15      344.37      3.92 o 
  -4   0   5       28.51       37.57      0.66 o 
  -3   0   5      963.71     1002.35      7.21 o 
  -2   0   5      495.08      441.33      4.98 o 
  -1   0   5     1293.02     1302.23      9.09 o 
   0   0   5      384.79      407.68      3.20 o 
   1   0   5      742.73      741.29      8.53 o 
   2   0   5      575.58      555.58      4.30 o 
   3   0   5      207.68      224.37      2.16 o 
   4   0   5       16.75       15.30      0.54 o 
   5   0   5      743.44      756.62     10.70 o 
   6   0   5      192.99      203.01      4.37 o 
   7   0   5       43.79       38.50      1.94 o 
  -8   1   5       17.77       16.39      0.93 o 
  -7   1   5       81.10       78.11      1.76 o 
  -6   1   5      126.40      110.29      1.97 o 
  -5   1   5      141.30      156.51      2.55 o 
  -4   1   5      227.47      236.66      2.90 o 
  -3   1   5      639.25      604.63      4.62 o 
  -2   1   5      189.73      175.15      1.67 o 
  -1   1   5      113.56      112.36      1.16 o 
   0   1   5      720.78      730.67      6.74 o 
   1   1   5        8.97        3.91      0.32 o 
   2   1   5      490.99      472.98      5.11 o 
   3   1   5        2.05        4.06      0.40 o 
   4   1   5      554.60      585.09      6.02 o 
   5   1   5       42.43       43.55      1.81 o 
   6   1   5      118.11      121.16      3.31 o 
  -8   2   5       13.29       12.06      1.46 o 
  -7   2   5       41.22       30.97      1.12 o 
  -6   2   5      272.74      287.07      3.65 o 
  -5   2   5       15.33       12.19      0.62 o 
  -4   2   5       88.25       75.87      1.25 o 
  -3   2   5       21.48       34.77      1.74 o 
  -2   2   5      436.12      444.55      8.00 o 
  -1   2   5        1.99        3.51      0.20 o 
   0   2   5      781.99      808.29      7.46 o 
   1   2   5       14.45       12.05      0.55 o 
   2   2   5      293.48      304.67      3.50 o 
   3   2   5       41.73       45.51      1.13 o 
   4   2   5        8.99       10.34      0.89 o 
   5   2   5      235.79      237.59      4.80 o 
   6   2   5       69.29       71.46      2.55 o 
  -8   3   5        5.48        4.04      0.58 o 
  -7   3   5       17.89       22.88      0.98 o 
  -6   3   5       43.79       38.31      1.16 o 
  -5   3   5       53.48       47.37      1.19 o 
  -4   3   5       50.93       67.45      1.03 o 
  -3   3   5       95.78       87.96      1.16 o 
  -2   3   5      193.06      180.76      1.79 o 
  -1   3   5      822.60      791.10      7.40 o 
   0   3   5       31.09       30.60      1.07 o 
   1   3   5      117.86      105.76      3.53 o 
   2   3   5      350.40      327.47      3.78 o 
   3   3   5       14.36       14.54      0.70 o 
   4   3   5      225.95      230.90      3.57 o 
   5   3   5      208.80      227.68      4.78 o 
   6   3   5      203.07      212.04      4.84 o 
  -7   4   5      124.67      106.13      2.17 o 
  -6   4   5      112.83      104.86      2.01 o 
  -5   4   5      194.19      216.39      2.96 o 
  -4   4   5        7.84        4.61      0.79 o 
  -3   4   5      211.11      207.89      2.13 o 
  -2   4   5      246.68      246.90      3.11 o 
  -1   4   5      143.45      143.35      2.12 o 
   0   4   5      379.48      380.46      4.21 o 
   1   4   5      458.57      437.22      4.75 o 
   2   4   5      313.48      335.01      3.97 o 
   3   4   5        1.69        3.42      0.44 o 
   4   4   5      170.58      175.02      3.21 o 
   5   4   5       43.98       46.28      2.07 o 
  -7   5   5       43.91       45.73      1.63 o 
  -6   5   5       42.28       51.71      2.25 o 
  -5   5   5       79.46       67.27      1.54 o 
  -4   5   5       44.44       54.53      1.03 o 
  -3   5   5        8.43        9.20      1.15 o 
  -2   5   5      253.20      247.64      3.17 o 
  -1   5   5      339.43      345.92      4.03 o 
   0   5   5      117.22      118.54      2.00 o 
   1   5   5        4.64        4.50      0.47 o 
   2   5   5      160.39      153.71      2.45 o 
   3   5   5        0.46        1.17      0.38 o 
   4   5   5       33.74       30.93      1.29 o 
   5   5   5       14.67       14.55      1.33 o 
  -6   6   5       41.15       32.16      1.17 o 
  -5   6   5       82.71       89.79      2.64 o 
  -4   6   5        0.51        1.05      0.36 o 
  -3   6   5       13.98       13.01      0.70 o 
  -2   6   5       35.61       40.70      2.47 o 
  -1   6   5       12.24       11.49      0.76 o 
   0   6   5       19.59       18.26      1.12 o 
   1   6   5       71.44       74.99      1.68 o 
   2   6   5       34.57       39.32      3.19 o 
   3   6   5        3.90        4.60      0.56 o 
   4   6   5       67.21       71.71      1.80 o 
  -4   7   5        1.03        0.60      0.56 o 
  -3   7   5       20.63       20.68      1.32 o 
  -2   7   5       71.35       64.39      1.58 o 
  -1   7   5      138.19      143.94      2.49 o 
   0   7   5      131.53      139.87      2.48 o 
   1   7   5       32.33       36.27      1.24 o 
   2   7   5       94.26       97.23      2.10 o 
   3   7   5       35.96       46.08      1.46 o 
  -3   8   5       44.67       43.27      1.97 o 
  -2   8   5       16.87       21.75      1.50 o 
  -1   8   5       76.28       80.29      2.78 o 
   0   8   5       22.89       20.73      1.52 o 
  -2  -8   6       14.02       17.55      0.98 o 
  -1  -8   6       85.23       70.12      3.53 o 
   0  -8   6       19.93       22.31      1.06 o 
   1  -8   6       61.64       54.15      1.63 o 
  -4  -7   6       48.92       56.07      2.34 o 
  -3  -7   6       90.28       83.70      1.94 o 
  -2  -7   6       82.97       73.31      1.78 o 
  -1  -7   6       85.71       84.73      1.89 o 
   0  -7   6       97.88       92.41      1.98 o 
   1  -7   6      253.37      254.02      3.67 o 
   2  -7   6       26.17       27.53      1.11 o 
   3  -7   6        9.98        8.52      0.71 o 
  -5  -6   6       32.18       31.95      1.75 o 
  -4  -6   6       65.17       68.37      1.65 o 
  -3  -6   6       18.34       17.69      1.15 o 
  -2  -6   6      125.98      127.84      2.26 o 
  -1  -6   6       75.95       75.44      1.66 o 
   0  -6   6      107.27      109.24      2.06 o 
   1  -6   6       87.22       79.30      1.72 o 
   2  -6   6        3.50        4.08      0.50 o 
   3  -6   6       14.53       15.07      1.31 o 
   4  -6   6        2.04        1.38      0.93 o 
  -6  -5   6       27.20       29.12      1.72 o 
  -5  -5   6        4.08        6.57      0.91 o 
  -4  -5   6        2.95        2.86      0.42 o 
  -3  -5   6      167.24      168.80      2.57 o 
  -2  -5   6       15.90       19.72      0.80 o 
  -1  -5   6      146.46      130.59      2.15 o 
   0  -5   6       17.27       18.91      0.80 o 
   1  -5   6      606.41      597.57      6.23 o 
   2  -5   6       56.21       60.12      3.57 o 
   3  -5   6      159.58      156.84      2.51 o 
   4  -5   6       18.13       21.00      0.88 o 
   5  -5   6      155.27      148.46      3.69 o 
  -7  -4   6       61.57       63.66      2.54 o 
  -6  -4   6       57.52       54.84      2.19 o 
  -5  -4   6       55.29       49.23      1.96 o 
  -4  -4   6       13.44       10.01      0.75 o 
  -3  -4   6      204.00      210.60      2.81 o 
  -2  -4   6      117.04       92.78      1.65 o 
  -1  -4   6      257.97      279.13      5.30 o 
   0  -4   6      124.43      121.60      2.72 o 
   1  -4   6      689.50      692.61      9.59 o 
   2  -4   6       92.10       95.87      1.73 o 
   3  -4   6       79.31       85.99      2.05 o 
   4  -4   6        6.73        6.01      0.51 o 
  -7  -3   6       96.08       97.61      2.08 o 
  -6  -3   6      286.47      289.06      3.96 o 
  -5  -3   6        3.08        5.16      0.48 o 
  -4  -3   6      140.71      144.14      1.69 o 
  -3  -3   6      265.97      237.73      2.84 o 
  -2  -3   6      444.56      503.83      5.14 o 
  -1  -3   6      235.53      245.33      3.20 o 
   0  -3   6      810.71      823.05      7.96 o 
   1  -3   6      330.89      330.62      4.24 o 
   2  -3   6       99.31       93.45      1.61 o 
   3  -3   6      148.90      145.85      2.17 o 
   4  -3   6      100.31      107.67      1.88 o 
   5  -3   6      117.34      108.23      2.88 o 
   6  -3   6      118.70      117.80      3.20 o 
  -7  -2   6       15.31       15.07      0.85 o 
  -6  -2   6      574.65      583.89      6.24 o 
  -5  -2   6        1.75        1.33      0.32 o 
  -4  -2   6       11.06        8.95      0.39 o 
  -3  -2   6       14.06       19.38      0.73 o 
  -2  -2   6      424.08      390.65      3.89 o 
  -1  -2   6       58.44       66.36      0.92 o 
   0  -2   6       48.16       47.49      1.02 o 
   1  -2   6      369.61      370.02      3.12 o 
   2  -2   6      419.68      423.44      3.54 o 
   3  -2   6       52.14       49.99      0.90 o 
   4  -2   6       45.57       47.71      1.45 o 
   5  -2   6      144.74      144.62      2.31 o 
   6  -2   6      119.05      138.68      3.42 o 
  -8  -1   6        8.08        8.42      0.75 o 
  -7  -1   6       63.57       72.41      1.73 o 
  -6  -1   6      268.90      251.40      3.77 o 
  -5  -1   6        2.57        3.66      0.42 o 
  -4  -1   6       20.64       28.64      0.64 o 
  -3  -1   6       43.76       25.88      0.59 o 
  -2  -1   6      178.49      200.66      1.94 o 
  -1  -1   6      385.71      423.78      3.42 o 
   0  -1   6      141.33      140.95      1.68 o 
   1  -1   6       90.11       90.41      1.13 o 
   2  -1   6      267.46      269.27      2.52 o 
   3  -1   6       58.25       55.09      0.94 o 
   4  -1   6       80.96       97.21      1.70 o 
   5  -1   6      172.75      179.76      3.84 o 
   6  -1   6       98.77       91.95      2.77 o 
  -8   0   6        0.46        0.72      0.44 o 
  -7   0   6       43.60       35.96      1.21 o 
  -6   0   6      392.50      423.12      4.84 o 
  -5   0   6       62.89       71.09      1.45 o 
  -4   0   6       58.47       42.48      0.76 o 
  -3   0   6      103.80      103.12      1.26 o 
  -2   0   6      662.52      658.86      4.99 o 
  -1   0   6      356.08      319.37      2.70 o 
   0   0   6       52.43       47.98      0.72 o 
   1   0   6      714.77      696.83      7.78 o 
   2   0   6      676.66      678.59      9.25 o 
   3   0   6      786.77      784.43      7.55 o 
   4   0   6       54.44       48.98      1.22 o 
   5   0   6      199.41      191.90      4.10 o 
   6   0   6      107.73      113.74      3.21 o 
  -8   1   6       17.02       13.66      0.87 o 
  -7   1   6       92.77      100.35      2.06 o 
  -6   1   6      248.40      262.45      3.45 o 
  -5   1   6      130.47      111.38      1.88 o 
  -4   1   6      114.04      137.93      2.21 o 
  -3   1   6        6.39        6.24      0.42 o 
  -2   1   6      500.15      483.05      3.84 o 
  -1   1   6     1351.05     1422.72     16.56 o 
   0   1   6       42.05       37.69      0.93 o 
   1   1   6        9.24       11.33      0.88 o 
   2   1   6      655.75      614.99      6.16 o 
   3   1   6       22.75       24.55      1.16 o 
   4   1   6       87.22       84.11      1.90 o 
   5   1   6        8.11        8.79      0.95 o 
   6   1   6      127.78      134.71      3.65 o 
  -8   2   6        1.97        4.17      0.68 o 
  -7   2   6       32.17       29.70      1.12 o 
  -6   2   6      190.78      176.20      2.68 o 
  -5   2   6       32.75       50.77      1.22 o 
  -4   2   6      102.50       95.48      3.29 o 
  -3   2   6        9.27        5.82      0.41 o 
  -2   2   6      739.24      799.26     11.39 o 
  -1   2   6       12.29        9.09      0.51 o 
   0   2   6        1.17        2.79      0.33 o 
   1   2   6       33.63       23.93      0.80 o 
   2   2   6       97.89      110.60      2.76 o 
   3   2   6      162.42      163.97      2.48 o 
   4   2   6      370.58      378.53      4.52 o 
   5   2   6       18.95       20.59      1.39 o 
   6   2   6       32.92       34.37      1.87 o 
  -7   3   6       21.91       16.51      0.87 o 
  -6   3   6      105.29      136.01      2.32 o 
  -5   3   6       63.18       49.35      2.31 o 
  -4   3   6       30.96       28.32      0.69 o 
  -3   3   6       16.22       11.26      0.45 o 
  -2   3   6      117.24      100.93      1.69 o 
  -1   3   6      806.00      793.70      7.58 o 
   0   3   6        4.64        3.38      0.88 o 
   1   3   6       80.97       86.75      2.90 o 
   2   3   6       51.65       46.60      1.20 o 
   3   3   6      432.30      435.63      4.96 o 
   4   3   6       30.43       32.48      1.70 o 
   5   3   6       75.76       70.25      2.57 o 
  -7   4   6       44.79       61.20      1.64 o 
  -6   4   6       37.36       26.16      1.01 o 
  -5   4   6      133.74      148.77      3.20 o 
  -4   4   6       18.83       22.25      1.78 o 
  -3   4   6      284.04      244.31      3.11 o 
  -2   4   6      398.86      420.89      8.21 o 
  -1   4   6      685.31      652.37      7.32 o 
   0   4   6       17.03       20.02      0.99 o 
   1   4   6      282.03      274.93      3.49 o 
   2   4   6        1.71        2.10      0.39 o 
   3   4   6      302.19      285.46      3.75 o 
   4   4   6      313.56      307.46      5.19 o 
   5   4   6       57.79       68.12      2.60 o 
  -6   5   6       86.80       96.26      2.89 o 
  -5   5   6      100.90      104.89      2.94 o 
  -4   5   6       19.87       14.90      1.88 o 
  -3   5   6        6.70       11.10      0.65 o 
  -2   5   6      108.07       96.16      1.81 o 
  -1   5   6       82.65       81.21      1.66 o 
   0   5   6       49.29       42.98      1.20 o 
   1   5   6       25.43       27.08      1.00 o 
   2   5   6        1.87        1.60      0.40 o 
   3   5   6      173.23      169.30      2.79 o 
   4   5   6        5.74        8.34      0.70 o 
  -6   6   6       41.36       40.86      1.89 o 
  -5   6   6        2.52        2.96      0.75 o 
  -4   6   6       13.89       16.13      0.80 o 
  -3   6   6       18.94       12.18      0.72 o 
  -2   6   6       76.68       80.42      1.76 o 
  -1   6   6      188.79      190.90      4.96 o 
   0   6   6       34.67       36.25      1.37 o 
   1   6   6       26.17       28.39      1.08 o 
   2   6   6       12.66       11.89      0.78 o 
   3   6   6       99.68       88.55      2.96 o 
  -4   7   6        7.64        4.93      0.86 o 
  -3   7   6       14.62       18.39      1.40 o 
  -2   7   6       65.77       74.61      1.88 o 
  -1   7   6       32.32       33.82      1.83 o 
   0   7   6       32.78       35.19      1.26 o 
   1   7   6       19.87       19.84      1.51 o 
   2   7   6       26.31       32.99      1.28 o 
  -3  -7   7       85.46       89.91      2.05 o 
  -2  -7   7      140.77      132.94      3.13 o 
  -1  -7   7       31.17       30.54      1.56 o 
   0  -7   7       54.18       53.48      1.53 o 
   1  -7   7       58.23       65.38      1.72 o 
   2  -7   7       61.32       61.14      1.67 o 
  -5  -6   7       45.40       47.86      2.19 o 
  -4  -6   7       13.44       16.53      1.32 o 
  -3  -6   7       45.88       50.10      1.41 o 
  -2  -6   7      358.10      325.49      4.21 o 
  -1  -6   7        6.52        9.27      0.66 o 
   0  -6   7       73.06       73.27      2.71 o 
   1  -6   7        0.83        1.00      0.41 o 
   2  -6   7      166.08      156.62      3.46 o 
   3  -6   7       55.10       55.90      1.53 o 
   4  -6   7       24.09       26.48      1.11 o 
  -6  -5   7       46.14       40.66      2.00 o 
  -5  -5   7        3.28        4.52      0.81 o 
  -4  -5   7       18.88       22.62      1.40 o 
  -3  -5   7       49.22       42.00      1.21 o 
  -2  -5   7      125.87      121.53      2.13 o 
  -1  -5   7       60.18       58.92      1.41 o 
   0  -5   7       90.17       85.64      2.29 o 
   1  -5   7        2.74        2.43      0.63 o 
   2  -5   7       27.57       27.65      1.42 o 
   3  -5   7      133.94      134.18      2.42 o 
   4  -5   7       22.82       25.08      1.01 o 
  -6  -4   7       44.87       49.42      2.14 o 
  -5  -4   7       46.65       54.99      2.10 o 
  -4  -4   7        0.43        0.93      0.32 o 
  -3  -4   7      197.90      223.14      3.77 o 
  -2  -4   7      325.90      296.79      5.84 o 
  -1  -4   7      266.35      255.39      3.26 o 
   0  -4   7       33.55       41.91      1.21 o 
   1  -4   7        2.38        3.31      0.40 o 
   2  -4   7      259.56      249.07      3.27 o 
   3  -4   7      206.28      215.83      3.40 o 
   4  -4   7      117.22      114.10      2.10 o 
   5  -4   7      134.72      129.35      3.28 o 
  -7  -3   7       90.04       91.95      2.04 o 
  -6  -3   7       48.63       46.70      2.63 o 
  -5  -3   7       20.35       14.33      0.72 o 
  -4  -3   7      119.67      148.80      2.22 o 
  -3  -3   7      123.08      113.68      1.87 o 
  -2  -3   7      436.87      412.82      4.49 o 
  -1  -3   7      307.86      324.86      4.87 o 
   0  -3   7      806.81      773.44      7.44 o 
   1  -3   7       24.81       27.90      0.87 o 
   2  -3   7      552.56      550.57      5.69 o 
   3  -3   7       39.39       35.95      1.04 o 
   4  -3   7      200.06      180.20      2.65 o 
  -7  -2   7       62.16       56.04      1.56 o 
  -6  -2   7       99.95      102.89      3.71 o 
  -5  -2   7        0.67        4.58      0.47 o 
  -4  -2   7       66.50       49.68      0.90 o 
  -3  -2   7       67.80       72.51      1.38 o 
  -2  -2   7      736.94      784.94      5.96 o 
  -1  -2   7      169.92      152.75      1.66 o 
   0  -2   7      117.15      122.05      1.44 o 
   1  -2   7       23.68       25.53      0.70 o 
   2  -2   7       43.17       46.21      0.86 o 
   3  -2   7       19.54       25.61      0.99 o 
   4  -2   7      169.44      161.92      2.79 o 
   5  -2   7       31.93       26.87      1.41 o 
  -7  -1   7      120.53      115.10      2.26 o 
  -6  -1   7       13.44       20.91      0.93 o 
  -5  -1   7       47.11       32.32      1.21 o 
  -4  -1   7       12.16       15.77      0.55 o 
  -3  -1   7       43.30       52.57      0.90 o 
  -2  -1   7      142.39      134.98      1.67 o 
  -1  -1   7      457.82      471.33      3.83 o 
   0  -1   7      137.35      141.81      1.56 o 
   1  -1   7        5.85       10.72      0.87 o 
   2  -1   7      641.84      666.87      6.58 o 
   3  -1   7      111.61      118.27      1.98 o 
   4  -1   7      116.76       98.04      1.86 o 
   5  -1   7       80.07       81.76      2.52 o 
   6  -1   7       22.81       19.41      1.36 o 
  -8   0   7        2.26        2.66      0.53 o 
  -7   0   7      194.67      201.28      3.14 o 
  -6   0   7       20.45       12.31      0.72 o 
  -5   0   7       49.71       66.03      1.52 o 
  -4   0   7        1.57        2.73      0.63 o 
  -3   0   7      229.32      188.37      1.95 o 
  -2   0   7      671.64      727.53      5.55 o 
  -1   0   7      535.11      521.36      4.14 o 
   0   0   7      144.69      140.00      2.04 o 
   1   0   7      485.35      463.67      4.88 o 
   2   0   7       18.71       18.88      0.75 o 
   3   0   7       56.96       74.68      2.08 o 
   4   0   7      253.26      262.74      3.49 o 
   5   0   7      136.98      138.84      3.49 o 
   6   0   7       11.28        5.41      0.95 o 
  -8   1   7       15.00       15.66      0.93 o 
  -7   1   7      118.77       98.24      2.72 o 
  -6   1   7       39.47       49.97      1.32 o 
  -5   1   7      281.18      271.34      7.36 o 
  -4   1   7       42.96       30.61      0.71 o 
  -3   1   7      229.04      289.13      2.68 o 
  -2   1   7      357.22      338.48      3.81 o 
  -1   1   7      617.42      583.44      9.07 o 
   0   1   7       49.10       50.06      1.16 o 
   1   1   7      125.06      138.11      2.32 o 
   2   1   7      382.80      390.53      4.44 o 
   3   1   7      421.09      428.38      6.42 o 
   4   1   7       57.66       55.28      1.44 o 
   5   1   7       24.66       25.28      1.51 o 
  -7   2   7      101.42      130.43      2.42 o 
  -6   2   7       38.93       26.38      0.99 o 
  -5   2   7       59.85       57.42      1.34 o 
  -4   2   7       12.04        5.03      0.39 o 
  -3   2   7        7.61        4.89      0.94 o 
  -2   2   7      257.80      274.35      3.31 o 
  -1   2   7       36.32       38.48      1.03 o 
   0   2   7       69.61       67.94      1.59 o 
   1   2   7       51.60       52.36      2.08 o 
   2   2   7      112.75      105.48      2.37 o 
   3   2   7        0.56        2.07      0.90 o 
   4   2   7       83.20       88.23      1.91 o 
   5   2   7        2.47        2.24      0.74 o 
  -7   3   7        7.17        3.61      0.54 o 
  -6   3   7       36.37       35.65      1.15 o 
  -5   3   7       77.46       91.79      3.23 o 
  -4   3   7       28.67       14.91      0.71 o 
  -3   3   7       78.97      102.37      2.68 o 
  -2   3   7      516.32      496.30      7.37 o 
  -1   3   7       71.39       67.77      1.75 o 
   0   3   7       47.28       45.83      1.18 o 
   1   3   7       51.24       47.99      1.25 o 
   2   3   7      136.27      143.48      2.38 o 
   3   3   7      501.42      482.42      5.51 o 
   4   3   7       30.81       34.55      1.69 o 
   5   3   7       95.63       98.37      3.19 o 
  -7   4   7       38.34       44.28      1.41 o 
  -6   4   7       37.42       39.84      1.84 o 
  -5   4   7      107.56       90.14      2.72 o 
  -4   4   7        5.29       11.35      0.65 o 
  -3   4   7       86.79       80.46      2.34 o 
  -2   4   7       43.54       39.29      1.13 o 
  -1   4   7      181.56      192.26      2.79 o 
   0   4   7      113.76      106.28      1.96 o 
   1   4   7       58.80       62.14      1.50 o 
   2   4   7      171.02      166.88      2.70 o 
   3   4   7      221.34      246.07      3.55 o 
   4   4   7       60.23       62.97      1.69 o 
  -6   5   7       22.04       19.93      1.41 o 
  -5   5   7       71.64       83.91      2.68 o 
  -4   5   7       15.87       10.21      1.02 o 
  -3   5   7       77.63       78.21      1.69 o 
  -2   5   7      345.14      340.49      4.21 o 
  -1   5   7       48.03       49.79      1.35 o 
   0   5   7       73.60       75.89      1.70 o 
   1   5   7        2.24        3.56      0.50 o 
   2   5   7      123.54      122.71      2.35 o 
   3   5   7       86.64       82.25      1.94 o 
  -5   6   7       11.57       10.39      1.11 o 
  -4   6   7       35.11       38.22      1.85 o 
  -3   6   7       11.05       13.51      0.79 o 
  -2   6   7       11.95        9.68      0.71 o 
  -1   6   7        7.73       10.11      0.95 o 
   0   6   7       55.09       53.11      2.71 o 
   1   6   7        8.77        7.86      0.89 o 
   2   6   7       70.43       62.16      1.69 o 
  -4   7   7        8.33        6.59      0.99 o 
  -3   7   7       23.48       17.51      0.96 o 
  -2   7   7       69.08       71.91      1.81 o 
  -1   7   7       53.53       52.20      1.55 o 
   0   7   7       49.01       58.16      2.23 o 
   1   7   7        0.60        0.86      0.45 o 
  -2  -7   8       33.13       39.63      1.37 o 
  -1  -7   8       33.12       38.76      1.79 o 
   0  -7   8       65.45       68.03      1.79 o 
   1  -7   8       49.61       51.72      2.24 o 
  -4  -6   8       16.95       14.32      1.28 o 
  -3  -6   8       94.80       98.29      2.08 o 
  -2  -6   8      114.48      115.57      2.25 o 
  -1  -6   8       17.74       15.12      2.32 o 
   0  -6   8       26.53       30.42      1.13 o 
   1  -6   8       29.73       34.13      1.21 o 
   2  -6   8      193.71      183.42      2.99 o 
   3  -6   8        7.40        7.28      0.67 o 
  -5  -5   8        0.25       -0.28      0.51 o 
  -4  -5   8       48.86       60.05      2.28 o 
  -3  -5   8       95.96       86.53      1.82 o 
  -2  -5   8       33.78       27.59      1.00 o 
  -1  -5   8       15.33       22.60      2.44 o 
   0  -5   8        0.63        2.16      0.40 o 
   1  -5   8       13.00       10.35      0.68 o 
   2  -5   8      166.89      170.25      3.10 o 
   3  -5   8      124.67      129.82      2.37 o 
   4  -5   8       13.70       12.26      1.65 o 
  -6  -4   8       53.99       46.07      2.10 o 
  -5  -4   8       26.09       31.92      1.64 o 
  -4  -4   8        2.63        1.50      0.57 o 
  -3  -4   8      259.25      228.90      3.14 o 
  -2  -4   8       63.62       75.20      1.59 o 
  -1  -4   8      284.92      266.53      3.45 o 
   0  -4   8       36.69       41.39      3.24 o 
   1  -4   8      393.53      410.87      4.75 o 
   2  -4   8      209.92      208.38      3.00 o 
   3  -4   8      181.97      174.87      4.16 o 
   4  -4   8       83.22       93.38      1.94 o 
  -6  -3   8       26.49       40.26      1.87 o 
  -5  -3   8       98.59       91.82      2.71 o 
  -4  -3   8       54.37       48.87      1.84 o 
  -3  -3   8      264.26      274.54      7.62 o 
  -2  -3   8      253.26      242.69      3.14 o 
  -1  -3   8      328.03      322.57      3.80 o 
   0  -3   8       31.63       32.54      0.97 o 
   1  -3   8       13.96       14.92      1.72 o 
   2  -3   8      381.90      378.05      6.04 o 
   3  -3   8      260.49      262.00      5.06 o 
   4  -3   8       61.91       51.87      2.02 o 
  -7  -2   8       23.50       29.37      1.17 o 
  -6  -2   8       87.96       75.22      2.06 o 
  -5  -2   8       41.50       43.81      1.21 o 
  -4  -2   8       80.62      106.99      1.82 o 
  -3  -2   8      109.56       84.83      1.25 o 
  -2  -2   8      331.93      351.89      3.16 o 
  -1  -2   8      148.37      159.94      1.80 o 
   0  -2   8       32.57       32.90      0.73 o 
   1  -2   8      272.00      283.28      2.71 o 
   2  -2   8      165.06      154.87      2.33 o 
   3  -2   8      145.72      120.01      3.07 o 
   4  -2   8       94.82      102.41      2.87 o 
  -7  -1   8        0.40        0.55      0.40 o 
  -6  -1   8       13.17       20.62      0.89 o 
  -5  -1   8       60.69       77.37      1.61 o 
  -4  -1   8       13.17        3.24      0.37 o 
  -3  -1   8       57.75       74.71      1.15 o 
  -2  -1   8      224.84      239.11      2.37 o 
  -1  -1   8      438.78      415.40      3.56 o 
   0  -1   8       88.03       86.53      1.72 o 
   1  -1   8        1.29        3.91      1.07 o 
   2  -1   8       20.23       28.72      0.96 o 
   3  -1   8      459.20      435.50      4.93 o 
   4  -1   8       39.47       40.81      1.36 o 
   5  -1   8       10.55        9.11      1.02 o 
  -7   0   8        9.69       14.62      0.87 o 
  -6   0   8       35.96       33.61      1.13 o 
  -5   0   8      137.82      105.49      1.90 o 
  -4   0   8       81.63      119.57      1.93 o 
  -3   0   8      246.15      220.99      2.26 o 
  -2   0   8      311.51      292.28      3.49 o 
  -1   0   8      395.09      423.66      4.60 o 
   0   0   8       14.62       19.25      1.03 o 
   1   0   8      265.74      269.08      4.13 o 
   2   0   8      235.42      246.36      3.26 o 
   3   0   8      488.81      446.03      5.09 o 
   4   0   8      145.72      144.31      2.49 o 
   5   0   8       34.34       32.47      1.72 o 
  -7   1   8        1.21        0.59      0.43 o 
  -6   1   8       51.90       43.72      1.27 o 
  -5   1   8       76.62      115.16      2.02 o 
  -4   1   8       32.73       21.48      0.81 o 
  -3   1   8       84.90       80.85      1.93 o 
  -2   1   8      324.66      366.80      4.20 o 
  -1   1   8      433.31      421.86      4.67 o 
   0   1   8       34.96       36.10      1.05 o 
   1   1   8       99.93       96.23      1.81 o 
   2   1   8        0.61        2.36      0.44 o 
   3   1   8      314.79      311.76      4.02 o 
   4   1   8       28.55       28.43      1.11 o 
   5   1   8        3.04        1.04      0.63 o 
  -7   2   8        0.81        0.92      0.42 o 
  -6   2   8       39.31       49.45      1.37 o 
  -5   2   8       53.22       36.83      1.67 o 
  -4   2   8      142.10      152.65      3.49 o 
  -3   2   8      125.32      134.12      3.75 o 
  -2   2   8       90.23       69.70      1.48 o 
  -1   2   8       93.28      103.77      1.87 o 
   0   2   8      140.18      135.73      4.03 o 
   1   2   8        4.39        2.63      0.40 o 
   2   2   8      107.85      108.05      2.06 o 
   3   2   8      145.33      136.73      2.45 o 
   4   2   8      109.27      113.31      2.28 o 
  -7   3   8        0.60        0.59      0.59 o 
  -6   3   8       60.57       42.28      1.92 o 
  -5   3   8        8.49       16.03      1.20 o 
  -4   3   8       36.01       32.47      1.57 o 
  -3   3   8        0.35        1.79      0.65 o 
  -2   3   8      127.54      131.63      3.63 o 
  -1   3   8       62.44       50.21      3.13 o 
   0   3   8      119.08      125.71      2.18 o 
   1   3   8       61.87       52.13      1.38 o 
   2   3   8       87.02       91.52      3.12 o 
   3   3   8       78.81       77.02      2.65 o 
   4   3   8       35.86       33.49      1.30 o 
  -6   4   8       27.26       31.97      1.75 o 
  -5   4   8       23.63       24.20      1.49 o 
  -4   4   8      122.99      101.81      2.93 o 
  -3   4   8      192.15      208.08      3.01 o 
  -2   4   8       35.25       28.03      1.02 o 
  -1   4   8      207.59      211.81      4.20 o 
   0   4   8      116.17      107.92      2.90 o 
   1   4   8       59.18       63.59      1.61 o 
   2   4   8       61.90       62.13      1.62 o 
   3   4   8      159.13      145.02      3.00 o 
  -6   5   8       23.96       24.06      1.63 o 
  -5   5   8       49.97       55.18      2.27 o 
  -4   5   8       42.43       49.96      2.10 o 
  -3   5   8       41.95       37.27      2.14 o 
  -2   5   8        4.78        9.42      0.70 o 
  -1   5   8       75.43       66.52      1.64 o 
   0   5   8       31.02       30.24      1.14 o 
   1   5   8       59.89       58.75      1.59 o 
   2   5   8       96.52       94.95      2.40 o 
   3   5   8       10.29       16.85      1.00 o 
  -4   6   8       43.41       35.74      1.89 o 
  -3   6   8       17.77       18.69      0.95 o 
  -2   6   8       12.44       11.08      0.78 o 
  -1   6   8       41.72       44.66      1.42 o 
   0   6   8        9.21        9.47      0.77 o 
   1   6   8       19.63       17.10      0.97 o 
  -3  -6   9       24.24       24.68      1.50 o 
  -2  -6   9       50.86       66.28      3.97 o 
  -1  -6   9       68.62       71.89      1.78 o 
   0  -6   9       16.31       14.28      1.31 o 
   1  -6   9       26.93       27.05      1.24 o 
  -4  -5   9       54.96       42.98      1.95 o 
  -3  -5   9        0.34        1.24      0.44 o 
  -2  -5   9       55.07       50.91      1.42 o 
  -1  -5   9       79.63       68.42      1.65 o 
   0  -5   9       60.01       62.90      1.59 o 
   1  -5   9       28.50       27.75      1.08 o 
   2  -5   9       70.37       74.31      2.21 o 
   3  -5   9       91.65       95.71      5.79 o 
  -5  -4   9       40.39       33.90      1.72 o 
  -4  -4   9       58.91       66.28      2.31 o 
  -3  -4   9       31.41       27.96      2.09 o 
  -2  -4   9       26.19       23.21      0.92 o 
  -1  -4   9       67.11       79.18      1.70 o 
   0  -4   9       14.25       14.94      0.77 o 
   1  -4   9      259.76      277.46      3.77 o 
   2  -4   9       50.26       54.18      2.81 o 
   3  -4   9      164.01      166.80      4.09 o 
  -6  -3   9       11.91       11.12      1.13 o 
  -5  -3   9      163.20      193.98      4.27 o 
  -4  -3   9       95.56       72.58      2.30 o 
  -3  -3   9       29.69       38.38      1.50 o 
  -2  -3   9      105.69      126.24      3.32 o 
  -1  -3   9      110.48       98.78      1.83 o 
   0  -3   9      205.94      206.36      4.88 o 
   1  -3   9      249.91      248.54      4.96 o 
   2  -3   9      167.60      162.82      3.86 o 
   3  -3   9      175.35      170.03      4.02 o 
   4  -3   9       26.32       24.00      1.51 o 
  -6  -2   9       39.22       52.06      1.46 o 
  -5  -2   9       42.13       26.69      0.98 o 
  -4  -2   9      160.95      180.21      2.59 o 
  -3  -2   9       19.07       20.95      0.65 o 
  -2  -2   9      187.39      164.78      1.92 o 
  -1  -2   9       30.02       28.37      0.92 o 
   0  -2   9      172.08      174.27      3.84 o 
   1  -2   9       27.39       26.94      1.43 o 
   2  -2   9      122.29      124.33      3.24 o 
   3  -2   9       60.73       63.13      2.30 o 
   4  -2   9       35.46       41.59      1.90 o 
  -7  -1   9        0.18       -0.13      0.39 o 
  -6  -1   9       63.67       41.10      1.28 o 
  -5  -1   9       85.63      114.32      2.05 o 
  -4  -1   9      112.25      105.11      2.17 o 
  -3  -1   9        7.64        5.54      0.40 o 
  -2  -1   9      132.72      153.14      2.32 o 
  -1  -1   9        9.52       11.00      0.61 o 
   0  -1   9      134.94      137.87      2.21 o 
   1  -1   9      181.19      178.63      2.65 o 
   2  -1   9      198.34      184.79      2.77 o 
   3  -1   9      136.42      132.51      2.33 o 
   4  -1   9       40.46       48.96      1.58 o 
  -7   0   9        5.93        4.78      0.77 o 
  -6   0   9       20.09       34.73      1.18 o 
  -5   0   9       66.63       60.50      1.44 o 
  -4   0   9       88.14       80.82      2.37 o 
  -3   0   9       93.90      112.50      1.94 o 
  -2   0   9      132.41      115.19      1.99 o 
  -1   0   9        7.53        6.79      0.53 o 
   0   0   9      351.11      337.99      4.08 o 
   1   0   9       12.04       10.69      1.03 o 
   2   0   9      226.84      210.99      3.07 o 
   3   0   9      181.56      187.45      2.95 o 
   4   0   9       64.12       71.35      2.40 o 
  -7   1   9        3.75        8.03      0.70 o 
  -6   1   9       58.56       42.80      1.29 o 
  -5   1   9      162.74      156.94      3.72 o 
  -4   1   9      162.16      181.01      3.91 o 
  -3   1   9       97.51       84.64      1.69 o 
  -2   1   9      181.76      199.55      2.87 o 
  -1   1   9       22.77       23.31      0.90 o 
   0   1   9       75.96       83.34      1.73 o 
   1   1   9       93.26      100.92      1.97 o 
   2   1   9      274.95      240.57      5.94 o 
   3   1   9      114.87      120.43      2.31 o 
   4   1   9       10.59        7.11      0.68 o 
  -7   2   9       10.89        7.46      1.03 o 
  -6   2   9       15.11       22.16      1.49 o 
  -5   2   9       53.95       64.09      2.29 o 
  -4   2   9       62.09       44.74      1.84 o 
  -3   2   9       35.88       46.57      2.32 o 
  -2   2   9       17.77       17.90      0.81 o 
  -1   2   9       44.50       44.49      1.26 o 
   0   2   9      162.93      148.21      2.47 o 
   1   2   9        1.43        1.67      0.64 o 
   2   2   9       87.10       87.32      1.92 o 
   3   2   9       49.15       49.12      1.49 o 
   4   2   9       25.40       25.59      1.14 o 
  -6   3   9        6.76        7.88      1.04 o 
  -5   3   9       52.73       43.42      1.99 o 
  -4   3   9      106.55      121.51      3.25 o 
  -3   3   9       31.54       25.46      1.34 o 
  -2   3   9       60.38       58.20      1.47 o 
  -1   3   9       31.04       28.82      1.05 o 
   0   3   9       69.13       68.44      1.64 o 
   1   3   9        3.81        5.73      0.60 o 
   2   3   9      166.45      149.98      2.71 o 
   3   3   9       39.42       40.88      1.69 o 
  -6   4   9       11.25       10.30      1.22 o 
  -5   4   9       63.34       76.77      2.74 o 
  -4   4   9       91.82       80.69      2.69 o 
  -3   4   9       18.91       20.26      0.93 o 
  -2   4   9       25.19       23.22      1.26 o 
  -1   4   9      144.86      143.91      2.66 o 
   0   4   9       89.70       88.25      2.67 o 
   1   4   9      100.03       91.29      2.03 o 
   2   4   9       50.00       53.68      1.60 o 
  -5   5   9       49.59       41.29      2.12 o 
  -4   5   9       38.25       45.70      2.12 o 
  -3   5   9       47.61       44.18      1.39 o 
  -2   5   9       11.31       10.80      0.94 o 
  -1   5   9       49.46       49.45      1.48 o 
   0   5   9       38.73       37.60      1.31 o 
   1   5   9       35.56       43.82      1.46 o 
  -3   6   9        0.30        0.60      0.46 o 
  -2   6   9       15.88       13.19      0.89 o 
  -1   6   9       14.33       12.83      0.88 o 
   0   6   9       45.71       49.46      1.92 o 
  -3  -5  10        1.21        1.98      0.50 o 
  -2  -5  10       94.20      113.70      2.27 o 
  -1  -5  10       27.90       25.66      1.16 o 
   0  -5  10       13.78       12.49      0.79 o 
   1  -5  10       11.76       12.47      0.80 o 
  -5  -4  10       40.48       30.76      1.70 o 
  -4  -4  10       10.58       13.39      1.12 o 
  -3  -4  10       11.86       18.50      0.87 o 
  -2  -4  10      104.25       89.26      1.89 o 
  -1  -4  10       98.44       98.19      1.99 o 
   0  -4  10      102.20      110.89      2.15 o 
   1  -4  10       82.80       83.46      2.84 o 
   2  -4  10       40.39       41.99      2.05 o 
  -5  -3  10      152.07      157.70      3.81 o 
  -4  -3  10        4.86        6.07      0.82 o 
  -3  -3  10       40.75       32.48      1.08 o 
  -2  -3  10       68.65       81.53      1.72 o 
  -1  -3  10      217.71      220.44      4.66 o 
   0  -3  10       89.89       92.75      2.84 o 
   1  -3  10       59.34       63.99      2.37 o 
   2  -3  10       83.98       89.00      2.87 o 
   3  -3  10       43.19       36.73      1.86 o 
  -6  -2  10       44.64       60.06      2.31 o 
  -5  -2  10      117.70      126.75      3.24 o 
  -4  -2  10       27.39       27.16      1.37 o 
  -3  -2  10       11.12       16.70      0.76 o 
  -2  -2  10       18.37       19.05      1.20 o 
  -1  -2  10      112.58      114.46      3.08 o 
   0  -2  10      396.08      400.92      6.99 o 
   1  -2  10        5.63        4.35      0.76 o 
   2  -2  10       58.30       59.09      2.28 o 
   3  -2  10       31.26       32.80      1.75 o 
  -6  -1  10       42.72       44.30      1.36 o 
  -5  -1  10       72.98       64.26      1.54 o 
  -4  -1  10       16.52       23.70      1.30 o 
  -3  -1  10        8.87        7.71      0.57 o 
  -2  -1  10        1.80        0.88      0.34 o 
  -1  -1  10      191.85      189.78      2.80 o 
   0  -1  10      126.65      128.46      2.23 o 
   1  -1  10       46.65       50.74      1.37 o 
   2  -1  10       57.43       59.60      1.91 o 
   3  -1  10       36.61       38.40      1.92 o 
  -6   0  10       26.06       18.77      1.37 o 
  -5   0  10      131.88      161.25      3.80 o 
  -4   0  10       52.47       42.49      1.78 o 
  -3   0  10       64.37       61.88      1.46 o 
  -2   0  10       29.96       27.32      2.17 o 
  -1   0  10      268.19      278.24      3.66 o 
   0   0  10      248.99      249.96      7.81 o 
   1   0  10      115.31      102.09      2.03 o 
   2   0  10       51.40       54.85      1.92 o 
   3   0  10       75.95       81.22      1.91 o 
  -6   1  10       27.69       37.52      1.89 o 
  -5   1  10      105.19       89.50      2.77 o 
  -4   1  10       52.76       61.50      2.22 o 
  -3   1  10       65.73       69.28      3.25 o 
  -2   1  10        0.80        1.48      0.39 o 
  -1   1  10      289.26      290.20      3.83 o 
   0   1  10      145.64      134.57      3.09 o 
   1   1  10      153.12      158.70      2.68 o 
   2   1  10       48.34       41.83      1.34 o 
   3   1  10       50.52       58.85      1.66 o 
  -6   2  10       14.97        9.30      1.09 o 
  -5   2  10       77.88       95.71      2.98 o 
  -4   2  10       68.69       68.72      2.41 o 
  -3   2  10       30.34       25.77      1.03 o 
  -2   2  10       22.95       21.41      0.93 o 
  -1   2  10      145.92      156.59      2.64 o 
   0   2  10       18.09       22.11      2.10 o 
   1   2  10      109.91       97.44      2.83 o 
   2   2  10        8.46        8.65      0.71 o 
   3   2  10       14.44       15.41      0.95 o 
  -5   3  10       46.07       39.62      1.96 o 
  -4   3  10       41.48       42.86      1.95 o 
  -3   3  10       23.27       20.85      0.95 o 
  -2   3  10        1.78        1.38      0.40 o 
  -1   3  10       66.17       67.98      1.70 o 
   0   3  10       99.18       83.40      1.92 o 
   1   3  10      105.13      103.22      2.20 o 
   2   3  10       35.08       37.06      1.36 o 
  -5   4  10       32.05       31.41      1.85 o 
  -4   4  10       67.41       65.12      2.54 o 
  -3   4  10       10.09        9.24      0.71 o 
  -2   4  10       11.30       11.72      1.03 o 
  -1   4  10       75.28       72.72      2.12 o 
   0   4  10       37.07       44.25      1.45 o 
   1   4  10       91.55       83.22      2.68 o 
  -3   5  10       34.50       33.49      1.28 o 
  -2   5  10       10.44        9.09      0.77 o 
  -1   5  10       46.46       51.02      1.63 o 
   0   5  10       41.50       36.33      1.38 o 
  -3  -4  11       27.15       27.54      1.22 o 
  -2  -4  11       20.84       23.91      1.51 o 
  -1  -4  11       21.05       21.04      1.43 o 
   0  -4  11      125.04      133.69      3.81 o 
   1  -4  11       34.79       29.76      1.78 o 
  -4  -3  11       16.53       26.95      1.49 o 
  -3  -3  11       87.22       93.73      2.88 o 
  -2  -3  11       25.32       23.83      1.48 o 
  -1  -3  11      132.97      129.20      3.53 o 
   0  -3  11       60.14       56.11      2.28 o 
   1  -3  11       81.19       89.19      2.97 o 
   2  -3  11        3.16        0.73      0.55 o 
  -3  -2  11       57.55       47.87      1.96 o 
  -2  -2  11       30.57       33.30      1.67 o 
  -1  -2  11      110.71      120.46      3.34 o 
   0  -2  11       98.43      104.49      3.16 o 
   1  -2  11       18.89       14.04      1.24 o 
   2  -2  11        4.53        3.28      0.78 o 
  -5  -1  11        7.04        4.61      0.82 o 
  -4  -1  11       39.09       40.58      1.75 o 
  -3  -1  11        2.20        5.59      0.55 o 
  -2  -1  11       50.44       51.35      1.91 o 
  -1  -1  11       94.86      100.09      3.12 o 
   0  -1  11       49.85       52.02      2.15 o 
   1  -1  11       29.20       33.79      1.78 o 
   2  -1  11        2.83        2.81      0.79 o 
  -5   0  11       17.30       21.41      1.43 o 
  -4   0  11       54.86       55.61      2.14 o 
  -3   0  11        7.87        7.00      0.71 o 
  -2   0  11       71.80       72.37      3.18 o 
  -1   0  11      254.14      252.41      4.80 o 
   0   0  11       83.47       88.89      1.94 o 
   1   0  11       73.12       64.70      1.67 o 
   2   0  11       27.28       31.75      1.23 o 
  -5   1  11       24.85       22.51      1.46 o 
  -4   1  11       64.25       68.72      2.43 o 
  -3   1  11        0.58        1.21      0.70 o 
  -2   1  11       91.75       87.78      1.93 o 
  -1   1  11       80.78       93.78      3.31 o 
   0   1  11      118.17      117.84      2.32 o 
   1   1  11       45.87       52.80      1.76 o 
   2   1  11        6.82        8.24      0.72 o 
  -5   2  11       21.94       23.50      1.55 o 
  -4   2  11       60.84       63.22      2.41 o 
  -3   2  11        1.93        0.94      0.40 o 
  -2   2  11       71.45       74.31      1.80 o 
  -1   2  11       92.40       81.49      1.92 o 
   0   2  11       84.39       82.37      1.96 o 
   1   2  11       33.03       33.57      1.27 o 
  -4   3  11       26.74       30.77      1.74 o 
  -3   3  11        0.41        1.38      0.45 o 
  -2   3  11       45.77       41.51      1.57 o 
  -1   3  11       12.06       16.12      0.94 o 
   0   3  11      101.22      102.63      2.26 o 
   1   3  11       22.65       23.37      1.43 o 
  -3   4  11        2.82        2.64      0.55 o 
  -2   4  11       75.17       82.10      2.01 o 
  -1   4  11       20.56       15.64      0.96 o 
  -2  -3  12        6.70        6.33      0.93 o 
  -1  -3  12      150.10      157.52      4.16 o 
  -3  -2  12       17.96       19.88      1.42 o 
  -2  -2  12        4.45        6.15      0.93 o 
  -1  -2  12       81.10       84.28      2.90 o 
   0  -2  12       46.63       57.36      2.43 o 
  -3  -1  12       11.76       10.13      1.08 o 
  -2  -1  12       43.06       37.33      1.85 o 
  -1  -1  12       21.92       24.74      1.61 o 
   0  -1  12       79.36       72.55      2.71 o 
   1  -1  12        7.47        4.92      0.90 o 
  -4   0  12       39.59       40.17      1.91 o 
  -3   0  12       26.09       25.77      1.46 o 
  -2   0  12       40.09       48.80      1.46 o 
  -1   0  12       43.20       42.22      2.28 o 
   0   0  12       46.59       49.15      1.49 o 
   1   0  12       12.88       11.74      2.02 o 
  -4   1  12       24.41       29.40      1.68 o 
  -3   1  12       76.51       78.07      1.90 o 
  -2   1  12       67.21       55.22      1.59 o 
  -1   1  12       27.72       33.76      1.97 o 
   0   1  12       77.15       80.81      1.97 o 
  -3   2  12       45.55       41.03      1.40 o 
  -2   2  12       35.90       42.74      2.24 o 
  -1   2  12       18.32       20.27      1.56 o 
   0   2  12       30.79       24.93      1.56 o 
                                                 
